# Supplementary material for: Loss of SMURF2 expression enhances RACK1 stability and promotes ovarian cancer progression
Source: Cell Death Differ. 2023 Oct 12;30(11):2382–92. doi: 10.1038/s41418-023-01226-w (PMC10657365; doi:10.1038/s41418-023-01226-w)
Supplement: Supplementary file 7 — Supplementary Table1. [file 41418_2023_1226_MOESM7_ESM.xlsx]

## Sheet: Proteins
Supplementary Table1: The results of mass spectrometry analysis
Accession	Description	MW [kDa]	Coverage [%]	# Peptides	# Unique Peptides	Sum PEP Score	# PSMs	Abundances
J9R021	Eukaryotic translation initiation factor 3 subunit A OS=Homo sapiens OX=9606 GN=eIF3a PE=2 SV=1	166.4	32	45	45	139.089	60	2.32386e+08
Q9HAU4	E3 ubiquitin-protein ligase SMURF2 OS=Homo sapiens OX=9606 GN=SMURF2 PE=1 SV=4	80.3	16	32	32	86.654	35	4.90742e+07
B4DVQ5	Eukaryotic translation initiation factor 3 subunit C OS=Homo sapiens OX=9606 GN=EIF3C PE=2 SV=1	103.6	28	25	25	78.68	33	1.56049e+08
G3V1L9	Tight junction protein ZO-1 OS=Homo sapiens OX=9606 GN=TJP1 PE=1 SV=2	208.2	14	21	21	68.102	28	5.5865e+07
P63244	Receptor of activated protein C kinase 1 OS=Homo sapiens OX=9606 GN=RACK1 PE=2 SV=1	32.5	26	17	17	51.62	24	6.60457e+07
A0A0C4DG89	RNA helicase OS=Homo sapiens OX=9606 GN=DDX46 PE=1 SV=1	117.4	17	17	17	39.353	22	1.36568e+07
Q9Y262	Eukaryotic translation initiation factor 3 subunit L OS=Homo sapiens OX=9606 GN=EIF3L PE=1 SV=1	66.7	30	16	16	46.246	19	6.36145e+07
P63244	Receptor of activated protein C kinase 1 OS=Homo sapiens OX=9606 GN=RACK1 PE=1 SV=3	35.1	55	16	16	57.238	31	7.44729e+07
Q9Y5B9	FACT complex subunit SPT16 OS=Homo sapiens OX=9606 GN=SUPT16H PE=1 SV=1	119.8	15	16	16	38.394	25	1.49144e+07
A0A7I2V2H9	Eukaryotic translation initiation factor 3 subunit E OS=Homo sapiens OX=9606 GN=EIF3E PE=1 SV=1	53	36	15	15	51.108	20	6.01988e+07
P18124	60S ribosomal protein L7 OS=Homo sapiens OX=9606 GN=RPL7 PE=1 SV=1	29.2	47	15	15	56.009	44	1.98179e+08
Q96II8	DISP complex protein LRCH3 OS=Homo sapiens OX=9606 GN=LRCH3 PE=1 SV=2	86	22	15	13	34.397	16	2.57585e+07
Q9UQB8	Brain-specific angiogenesis inhibitor 1-associated protein 2 OS=Homo sapiens OX=9606 GN=BAIAP2 PE=1 SV=1	60.8	25	13	13	30.364	13	1.07448e+07
Q15393	Splicing factor 3B subunit 3 OS=Homo sapiens OX=9606 GN=SF3B3 PE=1 SV=4	135.5	12	13	13	29.695	22	9.87706e+06
Q53HG0	Eukaryotic translation initiation factor 3, subunit 3 gamma, 40kDa variant (Fragment) OS=Homo sapiens OX=9606 PE=2 SV=1	39.8	34	12	12	28.238	16	3.24084e+07
Q96AE4	Far upstream element-binding protein 1 OS=Homo sapiens OX=9606 GN=FUBP1 PE=1 SV=3	67.5	22	12	12	29.298	14	418984
P23396	40S ribosomal protein S3 OS=Homo sapiens OX=9606 GN=RPS3 PE=1 SV=2	26.7	49	12	12	42.305	34	1.39048e+08
Q96LD4	E3 ubiquitin-protein ligase TRIM47 OS=Homo sapiens OX=9606 GN=TRIM47 PE=1 SV=2	69.5	20	11	11	32.645	14	1.6015e+07
B4E0E1	Poly [ADP-ribose] polymerase OS=Homo sapiens OX=9606 PE=2 SV=1	111.1	12	11	11	29.384	12	5.689e+06
O94906	Pre-mRNA-processing factor 6 OS=Homo sapiens OX=9606 GN=PRPF6 PE=1 SV=1	106.9	12	11	11	23.84	17	5.61177e+06
P62249	40S ribosomal protein S16 OS=Homo sapiens OX=9606 GN=RPS16 PE=1 SV=2	16.4	60	11	11	30.027	27	1.0081e+08
Q96IR1	RPS4X protein (Fragment) OS=Homo sapiens OX=9606 GN=RPS4X PE=2 SV=2	27.2	42	11	11	41.399	31	1.06149e+08
A0A0G2JIW1	Heat shock 70 kDa protein 1B OS=Homo sapiens OX=9606 GN=HSPA1B PE=1 SV=1	70.1	23	13	10	30.088	20	7.86489e+06
A0A5F9ZI63	Polycomb protein EED OS=Homo sapiens OX=9606 GN=EED PE=1 SV=2	56.3	23	10	10	23.94	11	664487
B4E0S6	RNA helicase OS=Homo sapiens OX=9606 PE=2 SV=1	89.5	15	11	10	24.425	16	7.54404e+06
B7Z920	Tripeptidyl-peptidase 2 (Fragment) OS=Homo sapiens OX=9606 PE=2 SV=1	117.9	10	9	9	18.402	9	2.71627e+06
A3KN83	Protein strawberry notch homolog 1 OS=Homo sapiens OX=9606 GN=SBNO1 PE=1 SV=1	154.2	8	9	9	25.535	9	2.63209e+06
Q58EY4	SWI/SNF related, matrix associated, actin dependent regulator of chromatin, subfamily c, member 1 OS=Homo sapiens OX=9606 GN=SMARCC1 PE=2 SV=1	122.8	12	12	9	27.146	13	839959
A0A0J9YYL3	Poly(U)-binding-splicing factor PUF60 (Fragment) OS=Homo sapiens OX=9606 GN=PUF60 PE=1 SV=1	54.6	24	9	9	23.239	17	6.00324e+06
P46781	40S ribosomal protein S9 OS=Homo sapiens OX=9606 GN=RPS9 PE=1 SV=3	22.6	40	9	9	25.972	29	1.24301e+08
Q15022	Polycomb protein SUZ12 OS=Homo sapiens OX=9606 GN=SUZ12 PE=1 SV=3	83	13	8	8	25.027	10	345078
B2R7T8	F-actin-capping protein subunit beta OS=Homo sapiens OX=9606 PE=2 SV=1	30.6	31	8	8	18.62	8	6.54899e+06
Q9Y5J1	U3 small nucleolar RNA-associated protein 18 homolog OS=Homo sapiens OX=9606 GN=UTP18 PE=1 SV=3	62	19	8	8	30.921	10	9.91687e+06
G3V5V3	Ribosome quality control complex subunit NEMF (Fragment) OS=Homo sapiens OX=9606 GN=NEMF PE=1 SV=8	113.9	8	8	8	16.152	11	5.5425e+06
Q2VPE5	TJP3 protein (Fragment) OS=Homo sapiens OX=9606 GN=TJP3 PE=2 SV=2	101.1	9	8	8	21.409	10	3.2672e+06
Q10570	Cleavage and polyadenylation specificity factor subunit 1 OS=Homo sapiens OX=9606 GN=CPSF1 PE=1 SV=2	160.8	7	8	8	19.433	14	3.99301e+06
E9PGC8	Microtubule-associated protein 1A OS=Homo sapiens OX=9606 GN=MAP1A PE=1 SV=1	331.1	3	7	7	13.977	8	2.81148e+06
A0A494C0R8	Clustered mitochondria protein homolog OS=Homo sapiens OX=9606 GN=CLUH PE=1 SV=1	150.4	6	7	7	13.176	7	58225.4
A0A7I2YQF8	Eukaryotic translation initiation factor 3 subunit I OS=Homo sapiens OX=9606 GN=EIF3I PE=1 SV=1	40.5	21	7	7	24.713	10	2.53731e+07
H0YDT6	Eukaryotic translation initiation factor 3 subunit F OS=Homo sapiens OX=9606 GN=EIF3F PE=1 SV=2	37.7	23	7	7	18.302	10	1.75626e+07
O15371	Eukaryotic translation initiation factor 3 subunit D OS=Homo sapiens OX=9606 GN=EIF3D PE=1 SV=1	63.9	14	7	7	23.511	8	4.5538e+07
I3L2C7	Gem-associated protein 4 OS=Homo sapiens OX=9606 GN=GEMIN4 PE=1 SV=1	118.7	7	7	7	15.673	9	4.05024e+06
P62241	40S ribosomal protein S8 OS=Homo sapiens OX=9606 GN=RPS8 PE=1 SV=2	24.2	34	7	7	29.268	18	7.21849e+07
O00411	DNA-directed RNA polymerase, mitochondrial OS=Homo sapiens OX=9606 GN=POLRMT PE=1 SV=2	138.5	6	7	7	15.895	9	3.53291e+06
O76021	Ribosomal L1 domain-containing protein 1 OS=Homo sapiens OX=9606 GN=RSL1D1 PE=1 SV=3	54.9	16	7	7	15.182	14	4.37614e+06
Q3KQT6	40S ribosomal protein S2 OS=Homo sapiens OX=9606 GN=RPS2 PE=2 SV=1	31.4	37	10	7	31.117	21	9.25919e+07
P49756	RNA-binding protein 25 OS=Homo sapiens OX=9606 GN=RBM25 PE=1 SV=3	100.1	11	7	7	17.011	13	5.14498e+06
Q2NL82	Pre-rRNA-processing protein TSR1 homolog OS=Homo sapiens OX=9606 GN=TSR1 PE=1 SV=1	91.8	10	7	7	17.316	10	2.92777e+06
B3KX19	116 kDa U5 small nuclear ribonucleoprotein component OS=Homo sapiens OX=9606 PE=2 SV=1	108.1	8	7	7	14.958	9	2.75339e+06
K7EL20	Eukaryotic translation initiation factor 3 subunit G (Fragment) OS=Homo sapiens OX=9606 GN=EIF3G PE=1 SV=8	29.3	31	6	6	16.536	6	1.70132e+07
E7EU96	Casein kinase II subunit alpha OS=Homo sapiens OX=9606 GN=CSNK2A1 PE=1 SV=1	45.3	22	7	6	31.869	9	4.35882e+07
Q86V48	Leucine zipper protein 1 OS=Homo sapiens OX=9606 GN=LUZP1 PE=1 SV=2	120.2	6	6	6	16.885	6	2.82845e+06
F8VU51	YLP motif-containing protein 1 OS=Homo sapiens OX=9606 GN=YLPM1 PE=1 SV=1	160.6	5	6	6	17.015	7	2.992e+06
B9EG90	DNA topoisomerase I OS=Homo sapiens OX=9606 GN=TOP1 PE=2 SV=1	90.6	8	6	6	8.883	6	2.82432e+06
Q6MZS5	Uncharacterized protein DKFZp686A13234 (Fragment) OS=Homo sapiens OX=9606 GN=DKFZp686A13234 PE=2 SV=1	68.3	19	12	6	35.718	24	2.61887e+06
P08865	40S ribosomal protein SA OS=Homo sapiens OX=9606 GN=RPSA PE=1 SV=4	32.8	21	6	6	21.77	12	2.08898e+07
O43290	U4/U6.U5 tri-snRNP-associated protein 1 OS=Homo sapiens OX=9606 GN=SART1 PE=1 SV=1	90.2	9	6	6	14.011	7	1.80066e+06
B4DTK7	cDNA FLJ61387, highly similar to Homo sapiens conserved nuclear protein NHN1 (NHN1), mRNA OS=Homo sapiens OX=9606 PE=2 SV=1	108.9	7	6	6	17.712	9	3.71313e+06
P41091	Eukaryotic translation initiation factor 2 subunit 3 OS=Homo sapiens OX=9606 GN=EIF2S3 PE=1 SV=3	51.1	16	6	6	20.781	14	5.07566e+06
A8KA33	cDNA FLJ76690, highly similar to Homo sapiens neuronal protein isoform a mRNA OS=Homo sapiens OX=9606 PE=2 SV=1	77.1	11	7	5	19.02	7	5.85539e+06
Q96S94	Cyclin-L2 OS=Homo sapiens OX=9606 GN=CCNL2 PE=1 SV=1	58.1	18	5	5	12.248	5	3.55111e+06
Q8TDR3	RNA helicase OS=Homo sapiens OX=9606 GN=DDX20 PE=2 SV=1	92.2	8	5	5	9.776	6	2.21704e+06
P62805	Histone H4 OS=Homo sapiens OX=9606 GN=H4C16 PE=1 SV=2	11.4	50	5	5	30.334	27	2.95771e+07
A8K7F6	RNA helicase OS=Homo sapiens OX=9606 PE=2 SV=1	46.1	14	5	5	10.943	5	4.58633e+06
A0A1U9X9A5	PRRC2A OS=Homo sapiens OX=9606 PE=4 SV=1	228.4	3	5	5	12.207	5	3.0034e+06
A0A024RD80	Heat shock protein 90kDa alpha (Cytosolic), class B member 1, isoform CRA_a OS=Homo sapiens OX=9606 GN=HSP90AB1 PE=3 SV=1	83.2	18	11	5	28.879	19	1.3884e+07
Q6P158	Putative ATP-dependent RNA helicase DHX57 OS=Homo sapiens OX=9606 GN=DHX57 PE=1 SV=2	155.5	4	6	5	12.279	7	1.45132e+06
A0A499FJY3	RNA-binding protein 15 OS=Homo sapiens OX=9606 GN=RBM15 PE=1 SV=1	101.3	7	5	5	14.651	6	1.41106e+06
B5BU25	Splicing factor U2AF subunit OS=Homo sapiens OX=9606 GN=U2AF2 PE=2 SV=1	53.1	11	5	5	11.695	8	9.06567e+06
Q6UWZ7	BRCA1-A complex subunit Abraxas 1 OS=Homo sapiens OX=9606 GN=ABRAXAS1 PE=1 SV=2	46.6	8	4	4	8.898	5	1.99113e+06
Q86US8	Telomerase-binding protein EST1A OS=Homo sapiens OX=9606 GN=SMG6 PE=1 SV=2	160.4	2	4	4	6.334	4	1.18438e+06
P61981	14-3-3 protein gamma OS=Homo sapiens OX=9606 GN=YWHAG PE=1 SV=2	28.3	31	8	4	17.503	12	2.1909e+07
B2RDN9	cDNA, FLJ96699, highly similar to Homo sapiens thyroid autoantigen 70kDa (Ku antigen) (G22P1), mRNA OS=Homo sapiens OX=9606 PE=2 SV=1	69.7	8	4	4	8.328	4	2.0194e+06
Q9Y3F4	Serine-threonine kinase receptor-associated protein OS=Homo sapiens OX=9606 GN=STRAP PE=1 SV=1	38.4	15	4	4	6.964	5	781352
Q53FV0	Prohibitin (Fragment) OS=Homo sapiens OX=9606 PE=2 SV=1	29.8	15	4	4	9.666	5	839073
P25398	40S ribosomal protein S12 OS=Homo sapiens OX=9606 GN=RPS12 PE=1 SV=3	14.5	32	4	4	11.31	4	5.98292e+06
B3KY60	cDNA FLJ16777 fis, clone BRHIP2029567, highly similar to Cell division cycle 5-like protein OS=Homo sapiens OX=9606 PE=2 SV=1	92.2	4	4	4	7.528	8	1.72641e+06
P62851	40S ribosomal protein S25 OS=Homo sapiens OX=9606 GN=RPS25 PE=1 SV=1	13.7	23	4	4	12.728	15	3.14792e+07
P62633	CCHC-type zinc finger nucleic acid binding protein OS=Homo sapiens OX=9606 GN=CNBP PE=1 SV=1	19.5	25	4	4	20.461	13	7.81509e+06
Q9H0A0	RNA cytidine acetyltransferase OS=Homo sapiens OX=9606 GN=NAT10 PE=1 SV=2	115.7	4	4	4	7.107	6	1.31162e+06
P60866	40S ribosomal protein S20 OS=Homo sapiens OX=9606 GN=RPS20 PE=1 SV=1	13.4	29	4	4	15.283	13	3.25934e+07
Q6XZF7	Dynamin-binding protein OS=Homo sapiens OX=9606 GN=DNMBP PE=1 SV=1	177.2	2	4	4	7.074	6	924212
Q8TBN0	Guanine nucleotide exchange factor for Rab-3A OS=Homo sapiens OX=9606 GN=RAB3IL1 PE=1 SV=1	42.6	12	3	3	6.638	3	1.44182e+06
P46736	Lys-63-specific deubiquitinase BRCC36 OS=Homo sapiens OX=9606 GN=BRCC3 PE=1 SV=2	36	13	3	3	7.236	3	936499
Q05397	Focal adhesion kinase 1 OS=Homo sapiens OX=9606 GN=PTK2 PE=1 SV=2	119.2	3	3	3	5.872	3	890093
O75427	Leucine-rich repeat and calponin homology domain-containing protein 4 OS=Homo sapiens OX=9606 GN=LRCH4 PE=1 SV=2	73.4	6	3	3	6.15	3	886125
B4DZG1	Metal response element binding transcription factor 2, isoform CRA_c OS=Homo sapiens OX=9606 GN=MTF2 PE=1 SV=1	55.7	9	3	3	6.571	3	165101
Q92833	Protein Jumonji OS=Homo sapiens OX=9606 GN=JARID2 PE=1 SV=2	138.6	4	3	3	8.341	3	143083
B4DFL1	Dihydrolipoyl dehydrogenase OS=Homo sapiens OX=9606 PE=2 SV=1	48.9	7	3	3	8.036	3	59063.6
P19784	Casein kinase II subunit alpha' OS=Homo sapiens OX=9606 GN=CSNK2A2 PE=1 SV=1	41.2	12	4	3	11.554	6	7.22615e+06
Q7L2H7	Eukaryotic translation initiation factor 3 subunit M OS=Homo sapiens OX=9606 GN=EIF3M PE=1 SV=1	42.5	10	3	3	7.426	3	2.69953e+06
Q9H7E2	Tudor domain-containing protein 3 OS=Homo sapiens OX=9606 GN=TDRD3 PE=1 SV=1	73.1	6	3	3	7.049	3	1.10516e+06
Q8TF01	Arginine/serine-rich protein PNISR OS=Homo sapiens OX=9606 GN=PNISR PE=1 SV=2	92.5	4	3	3	4.045	3	633372
P63104	14-3-3 protein zeta/delta OS=Homo sapiens OX=9606 GN=YWHAZ PE=1 SV=1	27.7	22	5	3	10.962	7	2.29078e+06
P07900	Heat shock protein HSP 90-alpha OS=Homo sapiens OX=9606 GN=HSP90AA1 PE=1 SV=5	84.6	13	9	3	22.595	14	1.23595e+06
Q7Z2W4	Zinc finger CCCH-type antiviral protein 1 OS=Homo sapiens OX=9606 GN=ZC3HAV1 PE=1 SV=3	101.4	5	3	3	4.798	3	1.35431e+06
B2R7V4	cDNA, FLJ93619, highly similar to Homo sapiens PRP4 pre-mRNA processing factor 4 homolog (yeast) (PRPF4), mRNA OS=Homo sapiens OX=9606 PE=2 SV=1	58.4	8	3	3	5.667	4	830482
Q7Z478	ATP-dependent RNA helicase DHX29 OS=Homo sapiens OX=9606 GN=DHX29 PE=1 SV=2	155.1	4	4	3	7.392	5	915554
A0A7G6J4N4	Ubiquitin carboxyl-terminal hydrolase OS=Homo sapiens OX=9606 PE=2 SV=1	87.5	4	3	3	5.486	3	1.11556e+06
Q12996	Cleavage stimulation factor subunit 3 OS=Homo sapiens OX=9606 GN=CSTF3 PE=1 SV=1	82.9	4	3	3	5.922	3	457811
E7EX17	Eukaryotic translation initiation factor 4B OS=Homo sapiens OX=9606 GN=EIF4B PE=1 SV=1	69.7	6	3	3	8.204	3	890947
E7EVX8	U4/U6 small nuclear ribonucleoprotein Prp31 OS=Homo sapiens OX=9606 GN=PRPF31 PE=1 SV=1	54.7	5	3	3	5.736	5	1.23178e+06
P05198	Eukaryotic translation initiation factor 2 subunit 1 OS=Homo sapiens OX=9606 GN=EIF2S1 PE=1 SV=3	36.1	10	3	3	8.877	4	1.53647e+06
Q9H6S0	3'-5' RNA helicase YTHDC2 OS=Homo sapiens OX=9606 GN=YTHDC2 PE=1 SV=2	160.1	2	3	3	5.504	3	642311
A0A7P0TAI0	78 kDa glucose-regulated protein OS=Homo sapiens OX=9606 GN=HSPA5 PE=1 SV=1	68.1	9	5	3	9.261	7	389468
P67870	Casein kinase II subunit beta OS=Homo sapiens OX=9606 GN=CSNK2B PE=1 SV=1	24.9	12	2	2	4.951	2	1.62738e+06
Q96A19	Coiled-coil domain-containing protein 102A OS=Homo sapiens OX=9606 GN=CCDC102A PE=1 SV=2	62.6	5	2	2	6.09	2	1.10277e+06
Q9UQ88	Cyclin-dependent kinase 11A OS=Homo sapiens OX=9606 GN=CDK11A PE=1 SV=4	91.3	33	25	2	77.577	38	842178
Q9UHR5	SAP30-binding protein OS=Homo sapiens OX=9606 GN=SAP30BP PE=1 SV=1	33.9	9	2	2	6.861	2	761674
P61221	ATP-binding cassette sub-family E member 1 OS=Homo sapiens OX=9606 GN=ABCE1 PE=1 SV=1	67.3	4	2	2	3.316	2	629397
B3KSK3	cDNA FLJ36473 fis, clone THYMU2016840, highly similar to Death-associated protein kinase 3 OS=Homo sapiens OX=9606 PE=2 SV=1	22.2	10	2	2	4.918	2	541691
Q12929	Epidermal growth factor receptor kinase substrate 8 OS=Homo sapiens OX=9606 GN=EPS8 PE=1 SV=1	91.8	3	2	2	3.668	2	411781
B4DKX4	Programmed cell death protein 4 OS=Homo sapiens OX=9606 PE=2 SV=1	50.2	6	2	2	4.086	2	363458
A0A2R8Y855	SWI/SNF-related matrix-associated actin-dependent regulator of chromatin subfamily E member 1 OS=Homo sapiens OX=9606 GN=SMARCE1 PE=1 SV=1	41.8	6	2	2	4.735	2	353166
P08670	Vimentin OS=Homo sapiens OX=9606 GN=VIM PE=1 SV=4	53.6	8	4	2	9.217	5	319943
Q9HAU4	E3 ubiquitin-protein ligase SMURF2 OS=Homo sapiens OX=9606 GN=SMURF2 PE=1 SV=1	86.1	4	2	2	3.567	2	233568
B3KUB6	cDNA FLJ39529 fis, clone PUAEN2004067, highly similar to Band 4.1-like protein 1 OS=Homo sapiens OX=9606 PE=2 SV=1	86.4	3	2	2	3.375	2	154545
J3KPD3	RNA binding motif protein 7, isoform CRA_c OS=Homo sapiens OX=9606 GN=RBM7 PE=1 SV=1	30.6	7	2	2	3.424	2	23318.9
P21127	Cyclin-dependent kinase 11B OS=Homo sapiens OX=9606 GN=CDK11B PE=1 SV=4	92.6	32	25	2	76.461	39	1.42281e+08
Q9UK58	Cyclin-L1 OS=Homo sapiens OX=9606 GN=CCNL1 PE=1 SV=1	59.6	4	2	2	6.602	3	3.31786e+06
P27348	14-3-3 protein theta OS=Homo sapiens OX=9606 GN=YWHAQ PE=1 SV=1	27.7	20	5	2	9.906	7	720827
Q6P2Q9	Pre-mRNA-processing-splicing factor 8 OS=Homo sapiens OX=9606 GN=PRPF8 PE=1 SV=2	273.4	1	2	2	3.918	2	430500
I3QJX8	Survival motor neuron 1 protein isoform f (Fragment) OS=Homo sapiens OX=9606 GN=SMN1 PE=2 SV=1	14.2	18	2	2	3.248	2	1.1218e+06
Q8IY37	Probable ATP-dependent RNA helicase DHX37 OS=Homo sapiens OX=9606 GN=DHX37 PE=1 SV=1	129.5	2	2	2	4.951	3	573683
Q9NWH9	SAFB-like transcription modulator OS=Homo sapiens OX=9606 GN=SLTM PE=1 SV=2	117.1	1	2	2	2.821	2	773232
A0A1U9X8J5	SLC39A7 OS=Homo sapiens OX=9606 PE=4 SV=1	50.2	3	2	2	9.962	5	9.95802e+06
Q5T760	Serine/arginine-rich-splicing factor 11 OS=Homo sapiens OX=9606 GN=SRSF11 PE=1 SV=2	54.3	4	2	2	5.078	2	641640
Q09161	Nuclear cap-binding protein subunit 1 OS=Homo sapiens OX=9606 GN=NCBP1 PE=1 SV=1	91.8	3	2	2	4.326	2	492123
Q9P2I0	Cleavage and polyadenylation specificity factor subunit 2 OS=Homo sapiens OX=9606 GN=CPSF2 PE=1 SV=2	88.4	4	2	2	3.123	2	342266
Q96RL1	BRCA1-A complex subunit RAP80 OS=Homo sapiens OX=9606 GN=UIMC1 PE=1 SV=2	79.7	4	2	2	5.278	2	2.72715e+06
A0A494C108	Protein KRI1 homolog OS=Homo sapiens OX=9606 GN=KRI1 PE=1 SV=1	83.2	4	2	2	5.049	2	691411
A0A0A0MRM9	Nucleolar and coiled-body phosphoprotein 1 (Fragment) OS=Homo sapiens OX=9606 GN=NOLC1 PE=1 SV=1	74.6	4	2	2	3.941	3	751541
O95782	AP-2 complex subunit alpha-1 OS=Homo sapiens OX=9606 GN=AP2A1 PE=1 SV=3	107.5	2	2	2	2.87	2	245954
Q96DI7	U5 small nuclear ribonucleoprotein 40 kDa protein OS=Homo sapiens OX=9606 GN=SNRNP40 PE=1 SV=1	39.3	6	2	2	4.377	3	541981
E5RK27	Voltage-dependent anion-selective channel protein 3 (Fragment) OS=Homo sapiens OX=9606 GN=VDAC3 PE=1 SV=1	11.8	22	2	2	3.791	2	199989
Q9H8H2	Probable ATP-dependent RNA helicase DDX31 OS=Homo sapiens OX=9606 GN=DDX31 PE=1 SV=2	94	3	2	2	3.483	2	491495
Q53G15	DEAD (Asp-Glu-Ala-Asp) box polypeptide 27 variant (Fragment) OS=Homo sapiens OX=9606 PE=2 SV=1	47.1	5	2	2	3.698	2	405030
P35568	Insulin receptor substrate 1 OS=Homo sapiens OX=9606 GN=IRS1 PE=1 SV=1	131.5	1	2	2	2.903	2	384582
Q5JR04	RNA helicase OS=Homo sapiens OX=9606 GN=MOV10 PE=1 SV=1	107.1	2	2	2	4.557	3	694623
B5BU99	High glucose-regulated protein 8 OS=Homo sapiens OX=9606 GN=YTHDF2 PE=2 SV=1	61.3	4	2	2	4.63	2	552595
P62857	40S ribosomal protein S28 OS=Homo sapiens OX=9606 GN=RPS28 PE=1 SV=1	7.8	16	1	1	2.579	1	1.64927e+06
B4DT66	Protein SDA1 OS=Homo sapiens OX=9606 PE=2 SV=1	75.5	2	1	1	1.34	1	1065854
P62304	Small nuclear ribonucleoprotein E OS=Homo sapiens OX=9606 GN=SNRPE PE=1 SV=1	10.8	12	1	1	6.003	2	980550
X6RLX0	ELKS/Rab6-interacting/CAST family member 1 OS=Homo sapiens OX=9606 GN=ERC1 PE=1 SV=1	128.4	1	1	1	1.783	1	635229
C9J2G0	BRISC and BRCA1-A complex member 2 (Fragment) OS=Homo sapiens OX=9606 GN=BABAM2 PE=1 SV=1	17.3	7	1	1	2.609	1	590027
E9PMM2	Nucleolar transcription factor 1 (Fragment) OS=Homo sapiens OX=9606 GN=UBTF PE=1 SV=1	17.8	7	1	1	1.46	1	492007
P25391	Laminin subunit alpha-1 OS=Homo sapiens OX=9606 GN=LAMA1 PE=1 SV=2	336.9	0	1	1	1.265	1	469028
H0YDP6	Gem-associated protein 2 (Fragment) OS=Homo sapiens OX=9606 GN=GEMIN2 PE=1 SV=9	21.7	4	1	1	1.333	2	372918
Q9Y5B6	PAX3- and PAX7-binding protein 1 OS=Homo sapiens OX=9606 GN=PAXBP1 PE=1 SV=2	104.7	1	1	1	2.592	1	317611
M0R2K3	BRISC and BRCA1-A complex member 1 (Fragment) OS=Homo sapiens OX=9606 GN=BABAM1 PE=1 SV=1	21.8	6	1	1	1.55	1	312611
F5GWG3	Retinoic acid-induced protein 3 (Fragment) OS=Homo sapiens OX=9606 GN=GPRC5A PE=1 SV=8	30.5	5	1	1	3.195	1	263936
E5RGT6	F-BAR and double SH3 domains protein 1 OS=Homo sapiens OX=9606 GN=FCHSD1 PE=1 SV=1	66.6	2	1	1	1.304	1	263466
Q96A46	Mitoferrin-2 OS=Homo sapiens OX=9606 GN=SLC25A28 PE=2 SV=1	39.2	4	1	1	2.4	1	258914
Q6SES1	Major prion protein OS=Homo sapiens OX=9606 GN=PRNP PE=3 SV=1	30	4	1	1	2.48	1	243108
B2RDE1	cDNA, FLJ96568, highly similar to Homo sapiens tropomyosin 3 (TPM3), mRNA OS=Homo sapiens OX=9606 PE=2 SV=1	29	5	1	1	1.487	1	234217
J3KT73	60S ribosomal protein L38 OS=Homo sapiens OX=9606 GN=RPL38 PE=1 SV=1	7.6	19	1	1	1.919	1	225110
P62306	Small nuclear ribonucleoprotein F OS=Homo sapiens OX=9606 GN=SNRPF PE=1 SV=1	9.7	9	1	1	2.176	2	211229
B7Z3A4	cDNA FLJ56906, highly similar to RNA-binding protein 16 OS=Homo sapiens OX=9606 PE=2 SV=1	148.8	1	1	1	1.443	1	209673
P15514	Amphiregulin OS=Homo sapiens OX=9606 GN=AREG PE=1 SV=2	27.9	4	1	1	1.591	1	199625
P46019	Phosphorylase b kinase regulatory subunit alpha, liver isoform OS=Homo sapiens OX=9606 GN=PHKA2 PE=1 SV=1	138.3	1	1	1	1.46	1	196117
A0A1B0GW05	Probable C-mannosyltransferase DPY19L1 OS=Homo sapiens OX=9606 GN=DPY19L1 PE=1 SV=1	84.5	2	1	1	2.703	1	193240
O95292	Vesicle-associated membrane protein-associated protein B/C OS=Homo sapiens OX=9606 GN=VAPB PE=1 SV=3	27.2	5	1	1	1.372	1	182267
B3KP82	cDNA FLJ31376 fis, clone NESOP1000010, highly similar to Homo sapiens zinc finger RNA binding protein (ZFR), mRNA OS=Homo sapiens OX=9606 PE=2 SV=1	14.4	13	1	1	1.432	1	180822
Q5JSD2	Voltage-dependent anion-selective channel protein 2 (Fragment) OS=Homo sapiens OX=9606 GN=VDAC2 PE=1 SV=8	21.2	7	1	1	2.632	1	170042
Q5F2F8	Serine/threonine-protein phosphatase OS=Homo sapiens OX=9606 GN=PPP3CB PE=1 SV=1	56	2	1	1	1.864	1	158009
A0A8V8TNH3	Phosphorylase b kinase regulatory subunit beta OS=Homo sapiens OX=9606 GN=PHKB PE=4 SV=1	92.3	1	1	1	1.348	1	141433
A4D1Q5	Ribosomal protein L15 OS=Homo sapiens OX=9606 GN=LOC136321 PE=3 SV=1	23.8	7	1	1	1.345	1	136822
A8K9F5	cDNA FLJ77771, highly similar to Homo sapiens replication initiator 1, mRNA OS=Homo sapiens OX=9606 PE=2 SV=1	63.6	3	1	1	1.802	1	130566
E7EX73	Eukaryotic translation initiation factor 4 gamma 1 OS=Homo sapiens OX=9606 GN=EIF4G1 PE=1 SV=1	158.5	1	1	1	2.451	1	120503
A0A2R8Y595	Transcriptional repressor CTCF OS=Homo sapiens OX=9606 GN=CTCF PE=1 SV=1	73	2	1	1	1.867	1	112307
B4DE42	cDNA FLJ60422, highly similar to Myb-binding protein 1A OS=Homo sapiens OX=9606 PE=2 SV=1	40.3	3	1	1	1.409	1	111221
P46013	Proliferation marker protein Ki-67 OS=Homo sapiens OX=9606 GN=MKI67 PE=1 SV=2	358.5	1	1	1	2.005	1	92191.4
Q53HB9	RNA helicase (Fragment) OS=Homo sapiens OX=9606 PE=2 SV=1	61.5	3	1	1	1.299	1	63737.8
Q8WUB8	PHD finger protein 10 OS=Homo sapiens OX=9606 GN=PHF10 PE=1 SV=3	56	2	1	1	1.591	1	51887.1
E9PMR5	Myelin basic protein OS=Homo sapiens OX=9606 GN=MBP PE=1 SV=2	10.8	10	1	1	1.444	1	621908
Q9UBQ5	Eukaryotic translation initiation factor 3 subunit K OS=Homo sapiens OX=9606 GN=EIF3K PE=1 SV=1	25	5	1	1	1.589	1	1.34109e+06
P47813	Eukaryotic translation initiation factor 1A, X-chromosomal OS=Homo sapiens OX=9606 GN=EIF1AX PE=1 SV=2	16.5	8	1	1	3.454	1	1.11883e+06
P62136	Serine/threonine-protein phosphatase PP1-alpha catalytic subunit OS=Homo sapiens OX=9606 GN=PPP1CA PE=1 SV=1	37.5	10	3	1	5.71	3	1.067e+06
Q9NUW4	Ribosome biogenesis protein BRX1 homolog OS=Homo sapiens OX=9606 GN=BXDC2 PE=2 SV=1	15.3	11	1	1	2.403	1	582825
B4DRG9	cDNA FLJ51951, highly similar to Squamous cell carcinoma antigen recognized by T-cells 3 (Fragment) OS=Homo sapiens OX=9606 PE=2 SV=1	74.2	2	1	1	2.049	1	205462
Q15773	Myeloid leukemia factor 2 OS=Homo sapiens OX=9606 GN=MLF2 PE=1 SV=1	28.1	5	1	1	1.523	1	239572
Q71UI9	Histone H2A.V OS=Homo sapiens OX=9606 GN=H2AZ2 PE=1 SV=3	13.5	15	2	1	5.375	5	323971
B4E3G2	DNA topoisomerase OS=Homo sapiens OX=9606 PE=2 SV=1	31.2	5	1	1	2.62	1	172872
P13010	X-ray repair cross-complementing protein 5 OS=Homo sapiens OX=9606 GN=XRCC5 PE=1 SV=3	82.7	2	1	1	2.128	1	418033
A0A0J9YVQ7	ATP-dependent RNA helicase DDX3X (Fragment) OS=Homo sapiens OX=9606 GN=DDX3X PE=1 SV=2	24.2	44	9	1	35.405	28	548272
Q59GX2	Solute carrier family 2, facilitated glucose transporter member 1 (Fragment) OS=Homo sapiens OX=9606 PE=2 SV=1	57	2	1	1	1.837	2	423577
H0YL91	Activating signal cointegrator 1 OS=Homo sapiens OX=9606 GN=TRIP4 PE=1 SV=1	42	3	1	1	2.655	1	230085
G3V235	Cyclin-K (Fragment) OS=Homo sapiens OX=9606 GN=CCNK PE=1 SV=8	12.6	17	1	1	2.153	1	106167
Q9BTD8	RNA-binding protein 42 OS=Homo sapiens OX=9606 GN=RBM42 PE=1 SV=1	50.4	2	1	1	1.356	1	346978
Q8WUZ0	B-cell CLL/lymphoma 7 protein family member C OS=Homo sapiens OX=9606 GN=BCL7C PE=1 SV=3	23.5	6	1	1	1.251	1	190826
A6NNM8	Tubulin polyglutamylase TTLL13 OS=Homo sapiens OX=9606 GN=TTLL13 PE=1 SV=2	93.6	1	1	1	1.262	1	2.16145e+06
A8MYT4	Phosphatidylinositol 3-kinase catalytic subunit type 3 OS=Homo sapiens OX=9606 GN=PIK3C3 PE=1 SV=2	94.3	1	1	1	2.819	2	203116
Q9NSN1	Uncharacterized protein DKFZp761H087 (Fragment) OS=Homo sapiens OX=9606 GN=DKFZp761H087 PE=2 SV=1	110.3	1	1	1	1.825	1	153583
B7Z6F5	Protein YIPF OS=Homo sapiens OX=9606 PE=2 SV=1	37	2	1	1	1.305	1	2.00425e+06
Q16778	Histone H2B type 2-E OS=Homo sapiens OX=9606 GN=H2BC21 PE=1 SV=3	13.9	40	5	1	15.455	30	1146370
B3KQE3	cDNA FLJ90319 fis, clone NT2RP2001538, highly similar to Paired amphipathic helix protein Sin3a OS=Homo sapiens OX=9606 PE=2 SV=1	44.5	2	1	1	1.301	1	218994
Q9H2U2	Inorganic pyrophosphatase 2, mitochondrial OS=Homo sapiens OX=9606 GN=PPA2 PE=1 SV=2	37.9	22	7	1	18.482	9	151040
A8K3R2	Ribosome biogenesis protein BOP1 OS=Homo sapiens OX=9606 GN=BOP1 PE=2 SV=1	83.5	1	1	1	2.114	1	331743
A0A2K4Z9W3	PIGA mutant A421 OS=Homo sapiens OX=9606 GN=PIGA PE=4 SV=1	24.9	6	1	1	1.42	3	870768
O75643	U5 small nuclear ribonucleoprotein 200 kDa helicase OS=Homo sapiens OX=9606 GN=SNRNP200 PE=1 SV=2	244.4	1	1	1	2.565	1	185524
S6BAN6	IgG L chain OS=Homo sapiens OX=9606 PE=2 SV=1	22.9	4	1	1	1.6	1	1.04542e+06
A0A1U9X7L7	RNA helicase OS=Homo sapiens OX=9606 GN=DHX16 PE=4 SV=1	112.4	2	2	1	2.495	2	283799
Q9NY12	H/ACA ribonucleoprotein complex subunit 1 OS=Homo sapiens OX=9606 GN=GAR1 PE=1 SV=1	22.3	8	2	1	2.848	3	649728
Q7Z794	Keratin, type II cytoskeletal 1b OS=Homo sapiens OX=9606 GN=KRT77 PE=1 SV=3	61.9	5	5	1	15.379	16	1.7657e+06
O60382	KIAA0324 (Fragment) OS=Homo sapiens OX=9606 GN=KIAA0324 PE=4 SV=1	191.2	1	1	1	1.368	1	217432
Q71UM5	40S ribosomal protein S27-like OS=Homo sapiens OX=9606 GN=RPS27L PE=1 SV=3	9.5	38	3	1	9.684	6	2.20607e+06
M0QZM1	Heterogeneous nuclear ribonucleoprotein M (Fragment) OS=Homo sapiens OX=9606 GN=HNRNPM PE=1 SV=1	40	39	15	1	35.643	32	637811
B7Z7Z5	cDNA FLJ50301, highly similar to Voltage-dependent L-type calcium channel subunit alpha-1C OS=Homo sapiens OX=9606 PE=2 SV=1	91.4	2	1	1	1.504	1	1.2598e+06
Q8NI62	Ribosomal protein S2 OS=Homo sapiens OX=9606 GN=OK/KNS-cl.6 PE=2 SV=1	8.8	58	4	1	14.773	9	862604
R4GMU7	60S ribosomal protein L7-like 1 (Fragment) OS=Homo sapiens OX=9606 GN=RPL7L1 PE=1 SV=2	23	5	1	1	1.358	1	143060
A0A286YFB2	D-3-phosphoglycerate dehydrogenase OS=Homo sapiens OX=9606 GN=PHGDH PE=1 SV=1	17.5	9	1	1	2.616	1	133345
O14654	Insulin receptor substrate 4 OS=Homo sapiens OX=9606 GN=IRS4 PE=1 SV=1	133.7	1	1	1	1.309	1	2.78912e+06
Q12797	Aspartyl/asparaginyl beta-hydroxylase OS=Homo sapiens OX=9606 GN=ASPH PE=1 SV=3	85.8	1	1	1	1.904	1	167868
E7EV27	Copine-1 OS=Homo sapiens OX=9606 GN=CPNE1 PE=1 SV=1	15.2	7	1	1	1.323	2	5.14358e+06
Q9Y6A4	Cilia- and flagella-associated protein 20 OS=Homo sapiens OX=9606 GN=CFAP20 PE=1 SV=1	22.8	6	1	1	1.847	1	166968
A6NFF2	Putative nucleosome assembly protein 1-like 6 OS=Homo sapiens OX=9606 GN=NAP1L6P PE=5 SV=1	12	10	1	1	1.343	1	152667
P63220	40S ribosomal protein S21 OS=Homo sapiens OX=9606 GN=RPS21 PE=1 SV=1	9.1	12	1	1	1.377	1	293113
Q00577	Transcriptional activator protein Pur-alpha OS=Homo sapiens OX=9606 GN=PURA PE=1 SV=2	34.9	3	1	1	1.223	1	97377
B4DM82	Peptidyl-prolyl cis-trans isomerase OS=Homo sapiens OX=9606 PE=2 SV=1	14.1	7	1	1	1.353	1	98574
A3KFL5	Ribosomal RNA-processing protein 4 OS=Homo sapiens OX=9606 GN=EXOSC2 PE=1 SV=3	33.5	4	1	1	1.236	1	109234
Q96P63	Serpin B12 OS=Homo sapiens OX=9606 GN=SERPINB12 PE=1 SV=1	46.2	2	1	1	1.696	1	169183
P36873	Serine/threonine-protein phosphatase PP1-gamma catalytic subunit OS=Homo sapiens OX=9606 GN=PPP1CC PE=1 SV=1	37	10	3	1	7.4	4	786040
A8K4M5	Cyclin-T1 OS=Homo sapiens OX=9606 PE=2 SV=1	80.5	1	1	1	1.632	1	516306
Q9BRS2	Serine/threonine-protein kinase RIO1 OS=Homo sapiens OX=9606 GN=RIOK1 PE=1 SV=2	65.5	2	1	1	2.246	1	307659
Q12872	Splicing factor, suppressor of white-apricot homolog OS=Homo sapiens OX=9606 GN=SFSWAP PE=1 SV=3	104.8	1	1	1	2.211	1	247481
P62861	FAU ubiquitin-like and ribosomal protein S30 OS=Homo sapiens OX=9606 GN=FAU PE=1 SV=2	14.4	8	1	1	1.875	2	8751411
Q8N5C6	S1 RNA-binding domain-containing protein 1 OS=Homo sapiens OX=9606 GN=SRBD1 PE=1 SV=2	111.7	1	1	1	1.577	1	111939
Q9NQT5	Exosome complex component RRP40 OS=Homo sapiens OX=9606 GN=EXOSC3 PE=1 SV=3	29.6	5	1	1	3.786	1	197246

## Sheet: Sheet1
Q96II8	DISP complex protein LRCH3 OS=Homo sapiens OX=9606 GN=LRCH3 PE=1 SV=2	86	22	15	13	34.397	16	180637	2.57585e+07	142.598	142.598
Q96LD4	E3 ubiquitin-protein ligase TRIM47 OS=Homo sapiens OX=9606 GN=TRIM47 PE=1 SV=2	69.5	20	11	11	32.645	14	113729	1.6015e+07	140.818	140.818
P21127	Cyclin-dependent kinase 11B OS=Homo sapiens OX=9606 GN=CDK11B PE=1 SV=4	92.6	32	25	2	76.461	39	1.87351e+06	1.42281e+08	75.9436	75.9436
Q96S94	Cyclin-L2 OS=Homo sapiens OX=9606 GN=CCNL2 PE=1 SV=1	58.1	18	5	5	12.248	5	50491.6	3.55111e+06	70.3307	70.3307
P19784	Casein kinase II subunit alpha' OS=Homo sapiens OX=9606 GN=CSNK2A2 PE=1 SV=1	41.2	12	4	3	11.554	6	120629	7.22615e+06	59.9041	59.9041
Q53HG0	Eukaryotic translation initiation factor 3, subunit 3 gamma, 40kDa variant (Fragment) OS=Homo sapiens OX=9606 PE=2 SV=1	39.8	34	12	12	28.238	16	647762	3.24084e+07	50.0314	50.0314
Q7L2H7	Eukaryotic translation initiation factor 3 subunit M OS=Homo sapiens OX=9606 GN=EIF3M PE=1 SV=1	42.5	10	3	3	7.426	3	57368.5	2.69953e+06	47.056	47.056
Q8TDR3	RNA helicase OS=Homo sapiens OX=9606 GN=DDX20 PE=2 SV=1	92.2	8	5	5	9.776	6	53680.2	2.21704e+06	41.3009	41.3009
G3V1L9	Tight junction protein ZO-1 OS=Homo sapiens OX=9606 GN=TJP1 PE=1 SV=2	208.2	14	21	21	68.102	28	1.37679e+06	5.5865e+07	40.5762	40.5762
A0A7I2V2H9	Eukaryotic translation initiation factor 3 subunit E OS=Homo sapiens OX=9606 GN=EIF3E PE=1 SV=1	53	36	15	15	51.108	20	1.57235e+06	6.01988e+07	38.2859	38.2859
B4DV79	Eukaryotic translation initiation factor 3 subunit B OS=Homo sapiens OX=9606 GN=EIF3B PE=2 SV=1	85.1	26	17	17	51.62	24	1.83932e+06	6.60457e+07	35.9076	35.9076
Q9Y262	Eukaryotic translation initiation factor 3 subunit L OS=Homo sapiens OX=9606 GN=EIF3L PE=1 SV=1	66.7	30	16	16	46.246	19	1.85998e+06	6.36145e+07	34.2018	34.2018
J9R021	Eukaryotic translation initiation factor 3 subunit A OS=Homo sapiens OX=9606 GN=eIF3a PE=2 SV=1	166.4	32	45	45	139.089	60	7.06259e+06	2.32386e+08	32.9039	32.9039
K7EL20	Eukaryotic translation initiation factor 3 subunit G (Fragment) OS=Homo sapiens OX=9606 GN=EIF3G PE=1 SV=8	29.3	31	6	6	16.536	6	547403	1.70132e+07	31.0799	31.0799
E9PMR5	Myelin basic protein OS=Homo sapiens OX=9606 GN=MBP PE=1 SV=2	10.8	10	1	1	1.444	1	22863.1	621908	27.2014	27.2014
E7EU96	Casein kinase II subunit alpha OS=Homo sapiens OX=9606 GN=CSNK2A1 PE=1 SV=1	45.3	22	7	6	31.869	9	1.68007e+06	4.35882e+07	25.9443	25.9443
A0A7I2YQF8	Eukaryotic translation initiation factor 3 subunit I OS=Homo sapiens OX=9606 GN=EIF3I PE=1 SV=1	40.5	21	7	7	24.713	10	984340	2.53731e+07	25.7767	25.7767
B2R7T8	F-actin-capping protein subunit beta OS=Homo sapiens OX=9606 PE=2 SV=1	30.6	31	8	8	18.62	8	255758	6.54899e+06	25.6062	25.6062
H0YDT6	Eukaryotic translation initiation factor 3 subunit F OS=Homo sapiens OX=9606 GN=EIF3F PE=1 SV=2	37.7	23	7	7	18.302	10	707842	1.75626e+07	24.8114	24.8114
O15371	Eukaryotic translation initiation factor 3 subunit D OS=Homo sapiens OX=9606 GN=EIF3D PE=1 SV=1	63.9	14	7	7	23.511	8	2.02159e+06	4.5538e+07	22.5258	22.5258
Q9UBQ5	Eukaryotic translation initiation factor 3 subunit K OS=Homo sapiens OX=9606 GN=EIF3K PE=1 SV=1	25	5	1	1	1.589	1	63356.6	1.34109e+06	21.1673	21.1673
Q9Y5J1	U3 small nucleolar RNA-associated protein 18 homolog OS=Homo sapiens OX=9606 GN=UTP18 PE=1 SV=3	62	19	8	8	30.921	10	502779	9.91687e+06	19.7241	19.7241
Q9UQB8	Brain-specific angiogenesis inhibitor 1-associated protein 2 OS=Homo sapiens OX=9606 GN=BAIAP2 PE=1 SV=1	60.8	25	13	13	30.364	13	627993	1.07448e+07	17.1098	17.1098
Q9UK58	Cyclin-L1 OS=Homo sapiens OX=9606 GN=CCNL1 PE=1 SV=1	59.6	4	2	2	6.602	3	208457	3.31786e+06	15.9163	15.9163
Q86V48	Leucine zipper protein 1 OS=Homo sapiens OX=9606 GN=LUZP1 PE=1 SV=2	120.2	6	6	6	16.885	6	185947	2.82845e+06	15.2111	15.2111
Q96AE4	Far upstream element-binding protein 1 OS=Homo sapiens OX=9606 GN=FUBP1 PE=1 SV=3	67.5	22	12	12	29.298	14	27827.1	418984	15.0567	15.0567
F8VU51	YLP motif-containing protein 1 OS=Homo sapiens OX=9606 GN=YLPM1 PE=1 SV=1	160.6	5	6	6	17.015	7	209248	2.992e+06	14.2988	14.2988
P27348	14-3-3 protein theta OS=Homo sapiens OX=9606 GN=YWHAQ PE=1 SV=1	27.7	20	5	2	9.906	7	57107.6	720827	12.6223	12.6223
Q9H7E2	Tudor domain-containing protein 3 OS=Homo sapiens OX=9606 GN=TDRD3 PE=1 SV=1	73.1	6	3	3	7.049	3	98220.8	1.10516e+06	11.2518	11.2518
B4E0E1	Poly [ADP-ribose] polymerase OS=Homo sapiens OX=9606 PE=2 SV=1	111.1	12	11	11	29.384	12	508416	5.689e+06	11.1897	11.1897
Q8TF01	Arginine/serine-rich protein PNISR OS=Homo sapiens OX=9606 GN=PNISR PE=1 SV=2	92.5	4	3	3	4.045	3	60959.7	633372	10.39	10.39
I3L2C7	Gem-associated protein 4 OS=Homo sapiens OX=9606 GN=GEMIN4 PE=1 SV=1	118.7	7	7	7	15.673	9	421161	4.05024e+06	9.61684	9.61684
Q6P2Q9	Pre-mRNA-processing-splicing factor 8 OS=Homo sapiens OX=9606 GN=PRPF8 PE=1 SV=2	273.4	1	2	2	3.918	2	49867.1	430500	8.63293	8.63293
I3QJX8	Survival motor neuron 1 protein isoform f (Fragment) OS=Homo sapiens OX=9606 GN=SMN1 PE=2 SV=1	14.2	18	2	2	3.248	2	145808	1.1218e+06	7.69368	7.69368
P63104	14-3-3 protein zeta/delta OS=Homo sapiens OX=9606 GN=YWHAZ PE=1 SV=1	27.7	22	5	3	10.962	7	318011	2.29078e+06	7.20345	7.20345
P47813	Eukaryotic translation initiation factor 1A, X-chromosomal OS=Homo sapiens OX=9606 GN=EIF1AX PE=1 SV=2	16.5	8	1	1	3.454	1	163466	1.11883e+06	6.84441	6.84441
P62136	Serine/threonine-protein phosphatase PP1-alpha catalytic subunit OS=Homo sapiens OX=9606 GN=PPP1CA PE=1 SV=1	37.5	10	3	1	5.71	3	165755	1.067e+06	6.43719	6.43719
P07900	Heat shock protein HSP 90-alpha OS=Homo sapiens OX=9606 GN=HSP90AA1 PE=1 SV=5	84.6	13	9	3	22.595	14	202790	1.23595e+06	6.0947	6.0947
Q7Z2W4	Zinc finger CCCH-type antiviral protein 1 OS=Homo sapiens OX=9606 GN=ZC3HAV1 PE=1 SV=3	101.4	5	3	3	4.798	3	227383	1.35431e+06	5.95607	5.95607
Q9NUW4	Ribosome biogenesis protein BRX1 homolog OS=Homo sapiens OX=9606 GN=BXDC2 PE=2 SV=1	15.3	11	1	1	2.403	1	101829	582825	5.72356	5.72356
B4DVQ5	Eukaryotic translation initiation factor 3 subunit C OS=Homo sapiens OX=9606 GN=EIF3C PE=2 SV=1	103.6	28	25	25	78.68	33	2.7994e+07	1.56049e+08	5.57438	5.57438
B4DRG9	cDNA FLJ51951, highly similar to Squamous cell carcinoma antigen recognized by T-cells 3 (Fragment) OS=Homo sapiens OX=9606 PE=2 SV=1	74.2	2	1	1	2.049	1	37022	205462	5.54972	5.54972
B2R7V4	cDNA, FLJ93619, highly similar to Homo sapiens PRP4 pre-mRNA processing factor 4 homolog (yeast) (PRPF4), mRNA OS=Homo sapiens OX=9606 PE=2 SV=1	58.4	8	3	3	5.667	4	157525	830482	5.27207	5.27207
Q15773	Myeloid leukemia factor 2 OS=Homo sapiens OX=9606 GN=MLF2 PE=1 SV=1	28.1	5	1	1	1.523	1	45694	239572	5.24296	5.24296
P62805	Histone H4 OS=Homo sapiens OX=9606 GN=H4C16 PE=1 SV=2	11.4	50	5	5	30.334	27	6.10332e+06	2.95771e+07	4.84607	4.84607
A8K7F6	RNA helicase OS=Homo sapiens OX=9606 PE=2 SV=1	46.1	14	5	5	10.943	5	949177	4.58633e+06	4.8319	4.8319
Q71UI9	Histone H2A.V OS=Homo sapiens OX=9606 GN=H2AZ2 PE=1 SV=3	13.5	15	2	1	5.375	5	67639.6	323971	4.78966	4.78966
P61981	14-3-3 protein gamma OS=Homo sapiens OX=9606 GN=YWHAG PE=1 SV=2	28.3	31	8	4	17.503	12	4.66588e+06	2.1909e+07	4.69557	4.69557
B2RDN9	cDNA, FLJ96699, highly similar to Homo sapiens thyroid autoantigen 70kDa (Ku antigen) (G22P1), mRNA OS=Homo sapiens OX=9606 PE=2 SV=1	69.7	8	4	4	8.328	4	448772	2.0194e+06	4.49983	4.49983
Q7Z478	ATP-dependent RNA helicase DHX29 OS=Homo sapiens OX=9606 GN=DHX29 PE=1 SV=2	155.1	4	4	3	7.392	5	204925	915554	4.46775	4.46775
P62241	40S ribosomal protein S8 OS=Homo sapiens OX=9606 GN=RPS8 PE=1 SV=2	24.2	34	7	7	29.268	18	1.61897e+07	7.21849e+07	4.4587	4.4587
Q8IY37	Probable ATP-dependent RNA helicase DHX37 OS=Homo sapiens OX=9606 GN=DHX37 PE=1 SV=1	129.5	2	2	2	4.951	3	131127	573683	4.37502	4.37502
B4E3G2	DNA topoisomerase OS=Homo sapiens OX=9606 PE=2 SV=1	31.2	5	1	1	2.62	1	39818.3	172872	4.34152	4.34152
A0A7G6J4N4	Ubiquitin carboxyl-terminal hydrolase OS=Homo sapiens OX=9606 PE=2 SV=1	87.5	4	3	3	5.486	3	260197	1.11556e+06	4.28737	4.28737
G3V5V3	Ribosome quality control complex subunit NEMF (Fragment) OS=Homo sapiens OX=9606 GN=NEMF PE=1 SV=8	113.9	8	8	8	16.152	11	1.33236e+06	5.5425e+06	4.15992	4.15992
P13010	X-ray repair cross-complementing protein 5 OS=Homo sapiens OX=9606 GN=XRCC5 PE=1 SV=3	82.7	2	1	1	2.128	1	101902	418033	4.10232	4.10232
A0A0J9YVQ7	ATP-dependent RNA helicase DDX3X (Fragment) OS=Homo sapiens OX=9606 GN=DDX3X PE=1 SV=2	24.2	44	9	1	35.405	28	135246	548272	4.05388	4.05388
A0A1U9X9A5	PRRC2A OS=Homo sapiens OX=9606 PE=4 SV=1	228.4	3	5	5	12.207	5	745305	3.0034e+06	4.02977	4.02977
Q59GX2	Solute carrier family 2, facilitated glucose transporter member 1 (Fragment) OS=Homo sapiens OX=9606 PE=2 SV=1	57	2	1	1	1.837	2	106045	423577	3.99429	3.99429
H0YL91	Activating signal cointegrator 1 OS=Homo sapiens OX=9606 GN=TRIP4 PE=1 SV=1	42	3	1	1	2.655	1	57947	230085	3.97061	3.97061
Q2VPE5	TJP3 protein (Fragment) OS=Homo sapiens OX=9606 GN=TJP3 PE=2 SV=2	101.1	9	8	8	21.409	10	841929	3.2672e+06	3.88062	3.88062
G3V235	Cyclin-K (Fragment) OS=Homo sapiens OX=9606 GN=CCNK PE=1 SV=8	12.6	17	1	1	2.153	1	27401.6	106167	3.87447	3.87447
Q9NWH9	SAFB-like transcription modulator OS=Homo sapiens OX=9606 GN=SLTM PE=1 SV=2	117.1	1	2	2	2.821	2	205786	773232	3.75747	3.75747
P63244	Receptor of activated protein C kinase 1 OS=Homo sapiens OX=9606 GN=RACK1 PE=1 SV=3	35.1	55	16	16	57.238	31	2.00455e+07	7.44729e+07	3.71519	3.71519
Q9BTD8	RNA-binding protein 42 OS=Homo sapiens OX=9606 GN=RBM42 PE=1 SV=1	50.4	2	1	1	1.356	1	93455.7	346978	3.71275	3.71275
Q8WUZ0	B-cell CLL/lymphoma 7 protein family member C OS=Homo sapiens OX=9606 GN=BCL7C PE=1 SV=3	23.5	6	1	1	1.251	1	51519	190826	3.704	3.704
O00411	DNA-directed RNA polymerase, mitochondrial OS=Homo sapiens OX=9606 GN=POLRMT PE=1 SV=2	138.5	6	7	7	15.895	9	961767	3.53291e+06	3.67335	3.67335
B9EG90	DNA topoisomerase I OS=Homo sapiens OX=9606 GN=TOP1 PE=2 SV=1	90.6	8	6	6	8.883	6	769470	2.82432e+06	3.67048	3.67048
Q9Y3F4	Serine-threonine kinase receptor-associated protein OS=Homo sapiens OX=9606 GN=STRAP PE=1 SV=1	38.4	15	4	4	6.964	5	213269	781352	3.66368	3.66368
Q53FV0	Prohibitin (Fragment) OS=Homo sapiens OX=9606 PE=2 SV=1	29.8	15	4	4	9.666	5	237086	839073	3.53911	3.53911
A6NNM8	Tubulin polyglutamylase TTLL13 OS=Homo sapiens OX=9606 GN=TTLL13 PE=1 SV=2	93.6	1	1	1	1.262	1	614294	2.16145e+06	3.5186	3.5186
A0A024RD80	Heat shock protein 90kDa alpha (Cytosolic), class B member 1, isoform CRA_a OS=Homo sapiens OX=9606 GN=HSP90AB1 PE=3 SV=1	83.2	18	11	5	28.879	19	3.98304e+06	1.3884e+07	3.48578	3.48578
A0A1U9X8J5	SLC39A7 OS=Homo sapiens OX=9606 PE=4 SV=1	50.2	3	2	2	9.962	5	2.85917e+06	9.95802e+06	3.48283	3.48283
Q15393	Splicing factor 3B subunit 3 OS=Homo sapiens OX=9606 GN=SF3B3 PE=1 SV=4	135.5	12	13	13	29.695	22	2.92613e+06	9.87706e+06	3.37546	3.37546
A8MYT4	Phosphatidylinositol 3-kinase catalytic subunit type 3 OS=Homo sapiens OX=9606 GN=PIK3C3 PE=1 SV=2	94.3	1	1	1	2.819	2	60183.8	203116	3.37492	3.37492
Q6MZS5	Uncharacterized protein DKFZp686A13234 (Fragment) OS=Homo sapiens OX=9606 GN=DKFZp686A13234 PE=2 SV=1	68.3	19	12	6	35.718	24	778463	2.61887e+06	3.36416	3.36416
P25398	40S ribosomal protein S12 OS=Homo sapiens OX=9606 GN=RPS12 PE=1 SV=3	14.5	32	4	4	11.31	4	1.85701e+06	5.98292e+06	3.22181	3.22181
Q9NSN1	Uncharacterized protein DKFZp761H087 (Fragment) OS=Homo sapiens OX=9606 GN=DKFZp761H087 PE=2 SV=1	110.3	1	1	1	1.825	1	48458.5	153583	3.16937	3.16937
Q5T760	Serine/arginine-rich-splicing factor 11 OS=Homo sapiens OX=9606 GN=SRSF11 PE=1 SV=2	54.3	4	2	2	5.078	2	202843	641640	3.16324	3.16324
Q10570	Cleavage and polyadenylation specificity factor subunit 1 OS=Homo sapiens OX=9606 GN=CPSF1 PE=1 SV=2	160.8	7	8	8	19.433	14	1.29578e+06	3.99301e+06	3.08155	3.08155
B7Z6F5	Protein YIPF OS=Homo sapiens OX=9606 PE=2 SV=1	37	2	1	1	1.305	1	658003	2.00425e+06	3.04596	3.04596
Q16778	Histone H2B type 2-E OS=Homo sapiens OX=9606 GN=H2BC21 PE=1 SV=3	13.9	40	5	1	15.455	30	376369	1146370	3.04587	3.04587
Q12996	Cleavage stimulation factor subunit 3 OS=Homo sapiens OX=9606 GN=CSTF3 PE=1 SV=1	82.9	4	3	3	5.922	3	151195	457811	3.02795	3.02795
E7EX17	Eukaryotic translation initiation factor 4B OS=Homo sapiens OX=9606 GN=EIF4B PE=1 SV=1	69.7	6	3	3	8.204	3	301335	890947	2.95666	2.95666
B3KQE3	cDNA FLJ90319 fis, clone NT2RP2001538, highly similar to Paired amphipathic helix protein Sin3a OS=Homo sapiens OX=9606 PE=2 SV=1	44.5	2	1	1	1.301	1	74191.8	218994	2.95173	2.95173
Q9H2U2	Inorganic pyrophosphatase 2, mitochondrial OS=Homo sapiens OX=9606 GN=PPA2 PE=1 SV=2	37.9	22	7	1	18.482	9	52943.6	151040	2.85284	2.85284
A8K3R2	Ribosome biogenesis protein BOP1 OS=Homo sapiens OX=9606 GN=BOP1 PE=2 SV=1	83.5	1	1	1	2.114	1	117669	331743	2.8193	2.8193
Q6P158	Putative ATP-dependent RNA helicase DHX57 OS=Homo sapiens OX=9606 GN=DHX57 PE=1 SV=2	155.5	4	6	5	12.279	7	515930	1.45132e+06	2.81302	2.81302
P08865	40S ribosomal protein SA OS=Homo sapiens OX=9606 GN=RPSA PE=1 SV=4	32.8	21	6	6	21.77	12	7.47819e+06	2.08898e+07	2.79344	2.79344
A0A2K4Z9W3	PIGA mutant A421 OS=Homo sapiens OX=9606 GN=PIGA PE=4 SV=1	24.9	6	1	1	1.42	3	312933	870768	2.7826	2.7826
O75643	U5 small nuclear ribonucleoprotein 200 kDa helicase OS=Homo sapiens OX=9606 GN=SNRNP200 PE=1 SV=2	244.4	1	1	1	2.565	1	66703.5	185524	2.78132	2.78132
S6BAN6	IgG L chain OS=Homo sapiens OX=9606 PE=2 SV=1	22.9	4	1	1	1.6	1	383581	1.04542e+06	2.72542	2.72542
A0A1U9X7L7	RNA helicase OS=Homo sapiens OX=9606 GN=DHX16 PE=4 SV=1	112.4	2	2	1	2.495	2	105864	283799	2.6808	2.6808
Q9NY12	H/ACA ribonucleoprotein complex subunit 1 OS=Homo sapiens OX=9606 GN=GAR1 PE=1 SV=1	22.3	8	2	1	2.848	3	243550	649728	2.66774	2.66774
A0A0G2JIW1	Heat shock 70 kDa protein 1B OS=Homo sapiens OX=9606 GN=HSPA1B PE=1 SV=1	70.1	23	13	10	30.088	20	2.96861e+06	7.86489e+06	2.64935	2.64935
Q7Z794	Keratin, type II cytoskeletal 1b OS=Homo sapiens OX=9606 GN=KRT77 PE=1 SV=3	61.9	5	5	1	15.379	16	669233	1.7657e+06	2.6384	2.6384
B3KY60	cDNA FLJ16777 fis, clone BRHIP2029567, highly similar to Cell division cycle 5-like protein OS=Homo sapiens OX=9606 PE=2 SV=1	92.2	4	4	4	7.528	8	659199	1.72641e+06	2.61895	2.61895
P62851	40S ribosomal protein S25 OS=Homo sapiens OX=9606 GN=RPS25 PE=1 SV=1	13.7	23	4	4	12.728	15	1.20509e+07	3.14792e+07	2.61218	2.61218
O43290	U4/U6.U5 tri-snRNP-associated protein 1 OS=Homo sapiens OX=9606 GN=SART1 PE=1 SV=1	90.2	9	6	6	14.011	7	690923	1.80066e+06	2.60617	2.60617
P62633	CCHC-type zinc finger nucleic acid binding protein OS=Homo sapiens OX=9606 GN=CNBP PE=1 SV=1	19.5	25	4	4	20.461	13	3.02289e+06	7.81509e+06	2.5853	2.5853
O60382	KIAA0324 (Fragment) OS=Homo sapiens OX=9606 GN=KIAA0324 PE=4 SV=1	191.2	1	1	1	1.368	1	85232	217432	2.55106	2.55106
Q09161	Nuclear cap-binding protein subunit 1 OS=Homo sapiens OX=9606 GN=NCBP1 PE=1 SV=1	91.8	3	2	2	4.326	2	197380	492123	2.49328	2.49328
Q71UM5	40S ribosomal protein S27-like OS=Homo sapiens OX=9606 GN=RPS27L PE=1 SV=3	9.5	38	3	1	9.684	6	886845	2.20607e+06	2.48755	2.48755
E7EVX8	U4/U6 small nuclear ribonucleoprotein Prp31 OS=Homo sapiens OX=9606 GN=PRPF31 PE=1 SV=1	54.7	5	3	3	5.736	5	497340	1.23178e+06	2.47674	2.47674
M0QZM1	Heterogeneous nuclear ribonucleoprotein M (Fragment) OS=Homo sapiens OX=9606 GN=HNRNPM PE=1 SV=1	40	39	15	1	35.643	32	258214	637811	2.47009	2.47009
Q9P2I0	Cleavage and polyadenylation specificity factor subunit 2 OS=Homo sapiens OX=9606 GN=CPSF2 PE=1 SV=2	88.4	4	2	2	3.123	2	139032	342266	2.46178	2.46178
Q96RL1	BRCA1-A complex subunit RAP80 OS=Homo sapiens OX=9606 GN=UIMC1 PE=1 SV=2	79.7	4	2	2	5.278	2	1.10784e+06	2.72715e+06	2.46168	2.46168
B7Z7Z5	cDNA FLJ50301, highly similar to Voltage-dependent L-type calcium channel subunit alpha-1C OS=Homo sapiens OX=9606 PE=2 SV=1	91.4	2	1	1	1.504	1	512265	1.2598e+06	2.45928	2.45928
Q8NI62	Ribosomal protein S2 OS=Homo sapiens OX=9606 GN=OK/KNS-cl.6 PE=2 SV=1	8.8	58	4	1	14.773	9	353740	862604	2.43853	2.43853
A0A5F9ZI63	Polycomb protein EED OS=Homo sapiens OX=9606 GN=EED PE=1 SV=2	56.3	23	10	10	23.94	11	273642	664487	2.42831	2.42831
R4GMU7	60S ribosomal protein L7-like 1 (Fragment) OS=Homo sapiens OX=9606 GN=RPL7L1 PE=1 SV=2	23	5	1	1	1.358	1	58998.9	143060	2.4248	2.4248
A0A494C108	Protein KRI1 homolog OS=Homo sapiens OX=9606 GN=KRI1 PE=1 SV=1	83.2	4	2	2	5.049	2	286711	691411	2.41152	2.41152
Q9H0A0	RNA cytidine acetyltransferase OS=Homo sapiens OX=9606 GN=NAT10 PE=1 SV=2	115.7	4	4	4	7.107	6	550454	1.31162e+06	2.38279	2.38279
O94906	Pre-mRNA-processing factor 6 OS=Homo sapiens OX=9606 GN=PRPF6 PE=1 SV=1	106.9	12	11	11	23.84	17	2.36394e+06	5.61177e+06	2.37391	2.37391
P05198	Eukaryotic translation initiation factor 2 subunit 1 OS=Homo sapiens OX=9606 GN=EIF2S1 PE=1 SV=3	36.1	10	3	3	8.877	4	650141	1.53647e+06	2.36329	2.36329
Q9H6S0	3'-5' RNA helicase YTHDC2 OS=Homo sapiens OX=9606 GN=YTHDC2 PE=1 SV=2	160.1	2	3	3	5.504	3	275037	642311	2.33536	2.33536
P60866	40S ribosomal protein S20 OS=Homo sapiens OX=9606 GN=RPS20 PE=1 SV=1	13.4	29	4	4	15.283	13	1.40908e+07	3.25934e+07	2.3131	2.3131
A0A286YFB2	D-3-phosphoglycerate dehydrogenase OS=Homo sapiens OX=9606 GN=PHGDH PE=1 SV=1	17.5	9	1	1	2.616	1	58051.6	133345	2.29702	2.29702
B4E0S6	RNA helicase OS=Homo sapiens OX=9606 PE=2 SV=1	89.5	15	11	10	24.425	16	3.28934e+06	7.54404e+06	2.29348	2.29348
O14654	Insulin receptor substrate 4 OS=Homo sapiens OX=9606 GN=IRS4 PE=1 SV=1	133.7	1	1	1	1.309	1	1.22252e+06	2.78912e+06	2.28145	2.28145
Q12797	Aspartyl/asparaginyl beta-hydroxylase OS=Homo sapiens OX=9606 GN=ASPH PE=1 SV=3	85.8	1	1	1	1.904	1	74407.1	167868	2.25608	2.25608
E7EV27	Copine-1 OS=Homo sapiens OX=9606 GN=CPNE1 PE=1 SV=1	15.2	7	1	1	1.323	2	2.28918e+06	5.14358e+06	2.24691	2.24691
A0A499FJY3	RNA-binding protein 15 OS=Homo sapiens OX=9606 GN=RBM15 PE=1 SV=1	101.3	7	5	5	14.651	6	628010	1.41106e+06	2.24688	2.24688
A0A0A0MRM9	Nucleolar and coiled-body phosphoprotein 1 (Fragment) OS=Homo sapiens OX=9606 GN=NOLC1 PE=1 SV=1	74.6	4	2	2	3.941	3	336933	751541	2.23054	2.23054
O95782	AP-2 complex subunit alpha-1 OS=Homo sapiens OX=9606 GN=AP2A1 PE=1 SV=3	107.5	2	2	2	2.87	2	110606	245954	2.2237	2.2237
Q9Y6A4	Cilia- and flagella-associated protein 20 OS=Homo sapiens OX=9606 GN=CFAP20 PE=1 SV=1	22.8	6	1	1	1.847	1	75721.2	166968	2.20503	2.20503
O76021	Ribosomal L1 domain-containing protein 1 OS=Homo sapiens OX=9606 GN=RSL1D1 PE=1 SV=3	54.9	16	7	7	15.182	14	2.00632e+06	4.37614e+06	2.18118	2.18118
A0A0C4DG89	RNA helicase OS=Homo sapiens OX=9606 GN=DDX46 PE=1 SV=1	117.4	17	17	17	39.353	22	6.26639e+06	1.36568e+07	2.17937	2.17937
A0A7P0TAI0	78 kDa glucose-regulated protein OS=Homo sapiens OX=9606 GN=HSPA5 PE=1 SV=1	68.1	9	5	3	9.261	7	178813	389468	2.17807	2.17807
Q9Y5B9	FACT complex subunit SPT16 OS=Homo sapiens OX=9606 GN=SUPT16H PE=1 SV=1	119.8	15	16	16	38.394	25	6.87984e+06	1.49144e+07	2.16785	2.16785
A6NFF2	Putative nucleosome assembly protein 1-like 6 OS=Homo sapiens OX=9606 GN=NAP1L6P PE=5 SV=1	12	10	1	1	1.343	1	70592.3	152667	2.16266	2.16266
P63220	40S ribosomal protein S21 OS=Homo sapiens OX=9606 GN=RPS21 PE=1 SV=1	9.1	12	1	1	1.377	1	135559	293113	2.16225	2.16225
Q00577	Transcriptional activator protein Pur-alpha OS=Homo sapiens OX=9606 GN=PURA PE=1 SV=2	34.9	3	1	1	1.223	1	45249.6	97377	2.152	2.152
A0A0J9YYL3	Poly(U)-binding-splicing factor PUF60 (Fragment) OS=Homo sapiens OX=9606 GN=PUF60 PE=1 SV=1	54.6	24	9	9	23.239	17	2.79374e+06	6.00324e+06	2.14882	2.14882
P23396	40S ribosomal protein S3 OS=Homo sapiens OX=9606 GN=RPS3 PE=1 SV=2	26.7	49	12	12	42.305	34	6.48107e+07	1.39048e+08	2.14544	2.14544
Q96DI7	U5 small nuclear ribonucleoprotein 40 kDa protein OS=Homo sapiens OX=9606 GN=SNRNP40 PE=1 SV=1	39.3	6	2	2	4.377	3	253334	541981	2.13939	2.13939
Q3KQT6	40S ribosomal protein S2 OS=Homo sapiens OX=9606 GN=RPS2 PE=2 SV=1	31.4	37	10	7	31.117	21	4.33308e+07	9.25919e+07	2.13686	2.13686
E5RK27	Voltage-dependent anion-selective channel protein 3 (Fragment) OS=Homo sapiens OX=9606 GN=VDAC3 PE=1 SV=1	11.8	22	2	2	3.791	2	93834.4	199989	2.1313	2.1313
Q9H8H2	Probable ATP-dependent RNA helicase DDX31 OS=Homo sapiens OX=9606 GN=DDX31 PE=1 SV=2	94	3	2	2	3.483	2	230721	491495	2.13026	2.13026
B4DM82	Peptidyl-prolyl cis-trans isomerase OS=Homo sapiens OX=9606 PE=2 SV=1	14.1	7	1	1	1.353	1	46428.2	98574	2.12315	2.12315
A3KFL5	Ribosomal RNA-processing protein 4 OS=Homo sapiens OX=9606 GN=EXOSC2 PE=1 SV=3	33.5	4	1	1	1.236	1	51505.2	109234	2.12085	2.12085
P49756	RNA-binding protein 25 OS=Homo sapiens OX=9606 GN=RBM25 PE=1 SV=3	100.1	11	7	7	17.011	13	2.43246e+06	5.14498e+06	2.11514	2.11514
Q96P63	Serpin B12 OS=Homo sapiens OX=9606 GN=SERPINB12 PE=1 SV=1	46.2	2	1	1	1.696	1	80130.9	169183	2.11134	2.11134
Q2NL82	Pre-rRNA-processing protein TSR1 homolog OS=Homo sapiens OX=9606 GN=TSR1 PE=1 SV=1	91.8	10	7	7	17.316	10	1.38714e+06	2.92777e+06	2.11066	2.11066
P36873	Serine/threonine-protein phosphatase PP1-gamma catalytic subunit OS=Homo sapiens OX=9606 GN=PPP1CC PE=1 SV=1	37	10	3	1	7.4	4	374863	786040	2.09687	2.09687
Q53G15	DEAD (Asp-Glu-Ala-Asp) box polypeptide 27 variant (Fragment) OS=Homo sapiens OX=9606 PE=2 SV=1	47.1	5	2	2	3.698	2	193449	405030	2.09374	2.09374
A8K4M5	Cyclin-T1 OS=Homo sapiens OX=9606 PE=2 SV=1	80.5	1	1	1	1.632	1	246751	516306	2.09241	2.09241
P35568	Insulin receptor substrate 1 OS=Homo sapiens OX=9606 GN=IRS1 PE=1 SV=1	131.5	1	2	2	2.903	2	184099	384582	2.08899	2.08899
P46781	40S ribosomal protein S9 OS=Homo sapiens OX=9606 GN=RPS9 PE=1 SV=3	22.6	40	9	9	25.972	29	5.96086e+07	1.24301e+08	2.08529	2.08529
P62249	40S ribosomal protein S16 OS=Homo sapiens OX=9606 GN=RPS16 PE=1 SV=2	16.4	60	11	11	30.027	27	4.84626e+07	1.0081e+08	2.08017	2.08017
Q9BRS2	Serine/threonine-protein kinase RIO1 OS=Homo sapiens OX=9606 GN=RIOK1 PE=1 SV=2	65.5	2	1	1	2.246	1	148084	307659	2.0776	2.0776
B5BU25	Splicing factor U2AF subunit OS=Homo sapiens OX=9606 GN=U2AF2 PE=2 SV=1	53.1	11	5	5	11.695	8	4.36356e+06	9.06567e+06	2.07758	2.07758
Q12872	Splicing factor, suppressor of white-apricot homolog OS=Homo sapiens OX=9606 GN=SFSWAP PE=1 SV=3	104.8	1	1	1	2.211	1	119437	247481	2.07207	2.07207
P62861	FAU ubiquitin-like and ribosomal protein S30 OS=Homo sapiens OX=9606 GN=FAU PE=1 SV=2	14.4	8	1	1	1.875	2	4.23086e+06	8751411	2.06847	2.06847
Q5JR04	RNA helicase OS=Homo sapiens OX=9606 GN=MOV10 PE=1 SV=1	107.1	2	2	2	4.557	3	337864	694623	2.05592	2.05592
Q6XZF7	Dynamin-binding protein OS=Homo sapiens OX=9606 GN=DNMBP PE=1 SV=1	177.2	2	4	4	7.074	6	450582	924212	2.05115	2.05115
B4DTK7	cDNA FLJ61387, highly similar to Homo sapiens conserved nuclear protein NHN1 (NHN1), mRNA OS=Homo sapiens OX=9606 PE=2 SV=1	108.9	7	6	6	17.712	9	1.81735e+06	3.71313e+06	2.04316	2.04316
Q8N5C6	S1 RNA-binding domain-containing protein 1 OS=Homo sapiens OX=9606 GN=SRBD1 PE=1 SV=2	111.7	1	1	1	1.577	1	54801.7	111939	2.04263	2.04263
B5BU99	High glucose-regulated protein 8 OS=Homo sapiens OX=9606 GN=YTHDF2 PE=2 SV=1	61.3	4	2	2	4.63	2	272347	552595	2.02901	2.02901
Q9NQT5	Exosome complex component RRP40 OS=Homo sapiens OX=9606 GN=EXOSC3 PE=1 SV=3	29.6	5	1	1	3.786	1	97354.6	197246	2.02606	2.02606
B3KX19	116 kDa U5 small nuclear ribonucleoprotein component OS=Homo sapiens OX=9606 PE=2 SV=1	108.1	8	7	7	14.958	9	1.36007e+06	2.75339e+06	2.02444	2.02444
P41091	Eukaryotic translation initiation factor 2 subunit 3 OS=Homo sapiens OX=9606 GN=EIF2S3 PE=1 SV=3	51.1	16	6	6	20.781	14	2.51064e+06	5.07566e+06	2.02166	2.02166
Q96IR1	RPS4X protein (Fragment) OS=Homo sapiens OX=9606 GN=RPS4X PE=2 SV=2	27.2	42	11	11	41.399	31	5.25349e+07	1.06149e+08	2.02055	2.02055
P18124	60S ribosomal protein L7 OS=Homo sapiens OX=9606 GN=RPL7 PE=1 SV=1	29.2	47	15	15	56.009	44	9.89653e+07	1.98179e+08	2.00251	2.00251
B4DRA0	cDNA FLJ58459, highly similar to RNA-binding region-containing protein 2 OS=Homo sapiens OX=9606 PE=2 SV=1	56.4	19	8	8	17.599	13	4.17928e+06	8.33207e+06	1.99366	1.99366
P62314	Small nuclear ribonucleoprotein Sm D1 OS=Homo sapiens OX=9606 GN=SNRPD1 PE=1 SV=1	13.3	9	1	1	1.366	1	455782	907998	1.99217	1.99217
Q8N1C8	Stress-70 protein, mitochondrial (Fragment) OS=Homo sapiens OX=9606 GN=HSPA9 PE=2 SV=1	73.8	5	3	2	5.36	3	163438	325485	1.99149	1.99149
Q96HP0	Dedicator of cytokinesis protein 6 OS=Homo sapiens OX=9606 GN=DOCK6 PE=1 SV=3	229.4	1	2	2	3.47	2	696328	1382140	1.9849	1.9849
P62081	40S ribosomal protein S7 OS=Homo sapiens OX=9606 GN=RPS7 PE=1 SV=1	22.1	18	6	6	12.351	12	3.8924e+07	7.66347e+07	1.96883	1.96883
B4DKZ6	THO complex subunit 2 (Fragment) OS=Homo sapiens OX=9606 PE=2 SV=1	97.1	1	1	1	1.395	1	83395.1	161488	1.93642	1.93642
W5ZQ92	Fragile X mental retardation 1 OS=Homo sapiens OX=9606 GN=FMR1 PE=2 SV=1	62.7	8	4	2	7.682	4	439799	849432	1.93141	1.93141
Q8N523	Tuftelin-interacting protein 11 OS=Homo sapiens OX=9606 GN=TFIP11 PE=2 SV=1	96.7	4	3	3	4.543	3	279245	538237	1.92747	1.92747
F8WCT1	ADP-ribosylation factor-like protein 6-interacting protein 4 OS=Homo sapiens OX=9606 GN=ARL6IP4 PE=1 SV=1	25.6	5	1	1	1.813	1	112375	215995	1.9221	1.9221
A0A8V8TM61	HCG1811743, isoform CRA_d OS=Homo sapiens OX=9606 GN=PRPF40A PE=4 SV=1	106.3	5	5	5	10.148	9	3.00988e+06	5.75864e+06	1.91325	1.91325
Q7Z2T5	TRMT1-like protein OS=Homo sapiens OX=9606 GN=TRMT1L PE=1 SV=2	81.7	1	1	1	1.542	1	312543	593582	1.8992	1.8992
P25705	ATP synthase subunit alpha, mitochondrial OS=Homo sapiens OX=9606 GN=ATP5F1A PE=1 SV=1	59.7	16	8	8	18.404	11	4.22031e+06	7.99637e+06	1.89473	1.89473
F8W6I7	Heterogeneous nuclear ribonucleoprotein A1 OS=Homo sapiens OX=9606 GN=HNRNPA1 PE=1 SV=2	33.1	21	7	6	17.868	12	7.31057e+06	1.38342e+07	1.89235	1.89235
Q00839	Heterogeneous nuclear ribonucleoprotein U OS=Homo sapiens OX=9606 GN=HNRNPU PE=1 SV=6	90.5	21	19	19	61.457	53	3.99957e+07	7.55176e+07	1.88815	1.88815
P52756	RNA-binding protein 5 OS=Homo sapiens OX=9606 GN=RBM5 PE=1 SV=2	92.1	1	1	1	1.978	1	90109.9	169236	1.87811	1.87811
H3BS42	Zinc finger protein 768 OS=Homo sapiens OX=9606 GN=ZNF768 PE=1 SV=2	56.6	2	1	1	1.346	1	45655.2	85610.6	1.87515	1.87515
Q8IWX8	Calcium homeostasis endoplasmic reticulum protein OS=Homo sapiens OX=9606 GN=CHERP PE=1 SV=3	103.6	6	4	4	8.422	5	649278	1.21724e+06	1.87476	1.87476
Q9UMH5	XRRM domain-containing protein (Fragment) OS=Homo sapiens OX=9606 PE=2 SV=1	7.2	17	1	1	2.011	1	222687	416084	1.86847	1.86847
O60264	SWI/SNF-related matrix-associated actin-dependent regulator of chromatin subfamily A member 5 OS=Homo sapiens OX=9606 GN=SMARCA5 PE=1 SV=1	121.8	3	3	3	4.996	4	429746	801527	1.86512	1.86512
Q03701	CCAAT/enhancer-binding protein zeta OS=Homo sapiens OX=9606 GN=CEBPZ PE=1 SV=3	120.9	1	1	1	1.238	1	157611	293055	1.85936	1.85936
Q15910	Histone-lysine N-methyltransferase EZH2 OS=Homo sapiens OX=9606 GN=EZH2 PE=1 SV=2	85.3	9	6	6	14.659	7	61485.5	114304	1.85905	1.85905
B4DDB5	Transcription initiation factor IIF subunit alpha OS=Homo sapiens OX=9606 PE=2 SV=1	46.4	11	3	3	6.951	5	3.38848e+06	6.27125e+06	1.85075	1.85075
Q8NAV1	Pre-mRNA-splicing factor 38A OS=Homo sapiens OX=9606 GN=PRPF38A PE=1 SV=1	37.5	10	3	3	6.512	4	2.91861e+06	5.38016e+06	1.8434	1.8434
Q96F88	Processing of 1, ribonuclease P/MRP subunit (S. cerevisiae) OS=Homo sapiens OX=9606 GN=POP1 PE=2 SV=1	114.6	8	7	7	13.393	10	2.13143e+06	3.91875e+06	1.83856	1.83856
P13639	Elongation factor 2 OS=Homo sapiens OX=9606 GN=EEF2 PE=1 SV=4	95.3	6	5	5	10.25	7	1.241e+06	2.27951e+06	1.83683	1.83683
Q9BZE4	GTP-binding protein 4 OS=Homo sapiens OX=9606 GN=GTPBP4 PE=1 SV=3	73.9	14	9	9	17.475	13	3.10396e+06	5.68844e+06	1.83264	1.83264
A6NLN1	Polypyrimidine tract-binding protein 1 OS=Homo sapiens OX=9606 GN=PTBP1 PE=1 SV=4	56.5	13	6	6	11.237	9	3.87541e+06	7.05233e+06	1.81977	1.81977
Q8WUW7	Pyruvate kinase (Fragment) OS=Homo sapiens OX=9606 GN=PKM2 PE=2 SV=2	37.3	6	2	2	4.072	3	594014	1.07885e+06	1.8162	1.8162
Q9UHB9	Signal recognition particle subunit SRP68 OS=Homo sapiens OX=9606 GN=SRP68 PE=1 SV=2	70.7	5	3	3	6.126	3	572616	1.03766e+06	1.81215	1.81215
B4DY09	Interleukin enhancer-binding factor 2 OS=Homo sapiens OX=9606 GN=ILF2 PE=1 SV=1	38.9	30	8	8	22.13	15	4.84351e+06	8.73628e+06	1.80371	1.80371
A8MXP9	Matrin-3 OS=Homo sapiens OX=9606 GN=MATR3 PE=1 SV=1	99.9	15	11	11	26.976	18	4.49216e+06	8.07646e+06	1.7979	1.7979
A0A0S2Z4X1	Epididymis secretory sperm binding protein (Fragment) OS=Homo sapiens OX=9606 GN=RBM10 PE=2 SV=1	94.3	8	7	5	11.734	8	1.12845e+06	2.01663e+06	1.78708	1.78708
P11177	Pyruvate dehydrogenase E1 component subunit beta, mitochondrial OS=Homo sapiens OX=9606 GN=PDHB PE=1 SV=3	39.2	30	8	8	45.739	15	935500	1.67049e+06	1.78567	1.78567
H3BMM9	RNA-binding protein with serine-rich domain 1 (Fragment) OS=Homo sapiens OX=9606 GN=RNPS1 PE=1 SV=1	31.7	13	3	3	5.628	3	497023	885155	1.78091	1.78091
Q8TDD1	ATP-dependent RNA helicase DDX54 OS=Homo sapiens OX=9606 GN=DDX54 PE=1 SV=2	98.5	7	5	5	10.904	7	918013	1.63399e+06	1.77992	1.77992
A0A8V8TN33	DNA topoisomerase 2-beta OS=Homo sapiens OX=9606 GN=TOP2B PE=4 SV=1	115.1	4	4	4	6.754	4	484008	860722	1.77832	1.77832
A0A2R8Y849	40S ribosomal protein S24 OS=Homo sapiens OX=9606 GN=RPS24 PE=1 SV=1	15.2	36	5	5	19.939	22	1.90861e+07	3.39224e+07	1.77734	1.77734
P51116	RNA-binding protein FXR2 OS=Homo sapiens OX=9606 GN=FXR2 PE=1 SV=2	74.2	12	7	4	18.427	9	941060	1.67156e+06	1.77625	1.77625
I3L3P7	40S ribosomal protein S15a OS=Homo sapiens OX=9606 GN=RPS15A PE=1 SV=1	11.5	33	4	4	8.605	8	1.52407e+07	2.70149e+07	1.77254	1.77254
O95218	Zinc finger Ran-binding domain-containing protein 2 OS=Homo sapiens OX=9606 GN=ZRANB2 PE=1 SV=2	37.4	33	10	10	20.998	17	5.18921e+06	9.19393e+06	1.77174	1.77174
P62266	40S ribosomal protein S23 OS=Homo sapiens OX=9606 GN=RPS23 PE=1 SV=3	15.8	29	5	5	16.997	11	1.47121e+07	2.59976e+07	1.76709	1.76709
V9P4H4	Magi1d OS=Homo sapiens OX=9606 PE=2 SV=1	144.6	1	1	1	1.873	1	457232	807723	1.76655	1.76655
Q9BQ70	Transcription factor 25 OS=Homo sapiens OX=9606 GN=TCF25 PE=1 SV=1	76.6	3	1	1	2.748	2	116623	205576	1.76274	1.76274
A0A2R8Y811	40S ribosomal protein S14 (Fragment) OS=Homo sapiens OX=9606 GN=RPS14 PE=1 SV=1	16.1	39	6	6	28.54	17	1.73706e+07	3.06054e+07	1.76191	1.76191
M0R299	rRNA 2'-O-methyltransferase fibrillarin (Fragment) OS=Homo sapiens OX=9606 GN=FBL PE=1 SV=1	25.3	24	4	4	8.937	5	558272	983592	1.76185	1.76185
E7ETY4	non-specific serine/threonine protein kinase OS=Homo sapiens OX=9606 GN=MARK2 PE=1 SV=2	84.9	6	3	3	5.618	3	189713	333948	1.76028	1.76028
P62280	40S ribosomal protein S11 OS=Homo sapiens OX=9606 GN=RPS11 PE=1 SV=3	18.4	42	7	7	24.458	17	3.59344e+07	6.31619e+07	1.7577	1.7577
Q9Y4P3	Transducin beta-like protein 2 OS=Homo sapiens OX=9606 GN=TBL2 PE=1 SV=1	49.8	5	2	2	3.54	2	115355	201615	1.74778	1.74778
Q9UMS4	Pre-mRNA-processing factor 19 OS=Homo sapiens OX=9606 GN=PRPF19 PE=1 SV=1	55.1	5	2	2	3.881	3	1.14571e+06	1.99737e+06	1.74334	1.74334
P08621	U1 small nuclear ribonucleoprotein 70 kDa OS=Homo sapiens OX=9606 GN=SNRNP70 PE=1 SV=2	51.5	17	8	8	21.301	14	1.62426e+07	2.82364e+07	1.73842	1.73842
D6RJE6	Histidine--tRNA ligase, mitochondrial (Fragment) OS=Homo sapiens OX=9606 GN=HARS2 PE=1 SV=2	33	3	1	1	1.382	2	606164	1.05138e+06	1.73447	1.73447
Q8N1H4	cDNA FLJ40872 fis, clone TUTER2000283, highly similar to Homo sapiens transformer-2-beta (SFRS10) gene OS=Homo sapiens OX=9606 PE=2 SV=1	29.2	15	4	2	12.057	10	3.83405e+06	6.6265e+06	1.72833	1.72833
Q9Y4B6	DDB1- and CUL4-associated factor 1 OS=Homo sapiens OX=9606 GN=DCAF1 PE=1 SV=3	168.9	1	1	1	1.951	1	65296	112803	1.72756	1.72756
Q9NR30	Nucleolar RNA helicase 2 OS=Homo sapiens OX=9606 GN=DDX21 PE=1 SV=5	87.3	20	14	14	43.159	23	9.87772e+06	1.70136e+07	1.72243	1.72243
Q9BUQ8	Probable ATP-dependent RNA helicase DDX23 OS=Homo sapiens OX=9606 GN=DDX23 PE=1 SV=3	95.5	11	9	9	25.273	21	4.40246e+06	7.50112e+06	1.70385	1.70385
Q4R9M9	Kinesin family member 1Bbeta isoform II OS=Homo sapiens OX=9606 GN=KIF1B PE=1 SV=1	203.5	1	1	1	2.013	1	44684.8	75887.4	1.69828	1.69828
P61247	40S ribosomal protein S3a OS=Homo sapiens OX=9606 GN=RPS3A PE=1 SV=2	29.9	48	15	15	46.934	34	1.0119e+08	1.70273e+08	1.6827	1.6827
Q53F19	Nuclear cap-binding protein subunit 3 OS=Homo sapiens OX=9606 GN=NCBP3 PE=1 SV=2	70.5	4	2	2	2.528	2	58709.5	98744.6	1.68192	1.68192
Q5QTS3	60S ribosomal protein L13a OS=Homo sapiens OX=9606 PE=2 SV=1	23.6	33	8	8	23.532	23	4.88256e+07	8.10636e+07	1.66027	1.66027
Q9H089	Large subunit GTPase 1 homolog OS=Homo sapiens OX=9606 GN=LSG1 PE=1 SV=2	75.2	3	2	2	3.598	2	154801	256667	1.65804	1.65804
P04075	Fructose-bisphosphate aldolase A OS=Homo sapiens OX=9606 GN=ALDOA PE=1 SV=2	39.4	7	2	2	6.093	2	437473	722712	1.65202	1.65202
H0YN88	40S ribosomal protein S17 OS=Homo sapiens OX=9606 GN=RPS17 PE=1 SV=1	15.9	29	5	5	20.11	14	1.24045e+07	2.04662e+07	1.6499	1.6499
B4DNB9	AP-2 complex subunit mu OS=Homo sapiens OX=9606 PE=2 SV=1	52.3	7	4	4	5.759	4	940226	1550307	1.64887	1.64887
B4DR61	Protein transport protein Sec61 subunit alpha isoform 1 OS=Homo sapiens OX=9606 GN=SEC61A1 PE=1 SV=1	52.9	2	1	1	2.42	1	116615	191702	1.64388	1.64388
Q6FI97	BAF53A protein OS=Homo sapiens OX=9606 GN=BAF53A PE=2 SV=1	47.4	8	3	3	10.338	4	105098	172408	1.64045	1.64045
Q9BVP2	Guanine nucleotide-binding protein-like 3 OS=Homo sapiens OX=9606 GN=GNL3 PE=1 SV=2	62	10	6	6	10.957	9	2.39471e+06	3.92635e+06	1.63959	1.63959
E7ENQ1	Mitogen-activated protein kinase kinase kinase kinase 4 OS=Homo sapiens OX=9606 GN=MAP4K4 PE=1 SV=1	132.1	2	2	2	3.918	2	743218	1215015	1.6348	1.6348
M0R0R2	40S ribosomal protein S5 OS=Homo sapiens OX=9606 GN=RPS5 PE=1 SV=1	25.3	32	8	8	22.506	16	3.17899e+07	5.19298e+07	1.63353	1.63353
A0A087WYD1	AP-2 complex subunit beta (Fragment) OS=Homo sapiens OX=9606 GN=AP2B1 PE=1 SV=1	70.9	4	3	3	4.953	3	389350	635505	1.63222	1.63222
Q9GZL7	Ribosome biogenesis protein WDR12 OS=Homo sapiens OX=9606 GN=WDR12 PE=1 SV=2	47.7	2	1	1	1.546	1	847185	1.38202e+06	1.6313	1.6313
Q53GD7	FUS interacting protein (Serine-arginine rich) 1 isoform 2 variant (Fragment) OS=Homo sapiens OX=9606 PE=2 SV=1	31.3	15	4	4	16.196	9	5.9211e+06	9.65717e+06	1.63098	1.63098
Q86XP3	ATP-dependent RNA helicase DDX42 OS=Homo sapiens OX=9606 GN=DDX42 PE=1 SV=1	102.9	1	1	1	1.415	1	107069	173081	1.61654	1.61654
B4DY08	Heterogeneous nuclear ribonucleoproteins C1/C2 OS=Homo sapiens OX=9606 GN=HNRNPC PE=1 SV=1	32	15	6	6	12.907	9	3.36187e+06	5.42589e+06	1.61395	1.61395
P39023	60S ribosomal protein L3 OS=Homo sapiens OX=9606 GN=RPL3 PE=1 SV=2	46.1	28	13	13	48.385	45	1.34813e+08	2.17352e+08	1.61225	1.61225
H3BQZ7	HCG2044799 OS=Homo sapiens OX=9606 GN=HNRNPUL2-BSCL2 PE=4 SV=1	84.6	7	5	5	9.303	8	837365	1.34414e+06	1.6052	1.6052
P46783	40S ribosomal protein S10 OS=Homo sapiens OX=9606 GN=RPS10 PE=1 SV=1	18.9	30	6	6	14.614	14	2.70579e+07	4.33837e+07	1.60336	1.60336
Q53G47	LUC7-like isoform b variant (Fragment) OS=Homo sapiens OX=9606 PE=2 SV=1	43.7	21	8	3	18.85	17	1.29173e+06	2.06833e+06	1.60122	1.60122
Q9P2E9	Ribosome-binding protein 1 OS=Homo sapiens OX=9606 GN=RRBP1 PE=1 SV=5	152.4	4	5	5	12.293	5	544647	871960	1.60096	1.60096
P52272	Heterogeneous nuclear ribonucleoprotein M OS=Homo sapiens OX=9606 GN=HNRNPM PE=1 SV=3	77.5	33	24	10	57.856	53	4.8334e+07	7.72897e+07	1.59908	1.59908
P19338	Nucleolin OS=Homo sapiens OX=9606 GN=NCL PE=1 SV=3	76.6	24	19	19	54.316	49	7.53678e+07	1.20369e+08	1.59708	1.59708
Q53F02	Cleavage and polyadenylation specific factor 3, 73kDa variant (Fragment) OS=Homo sapiens OX=9606 PE=2 SV=1	77.4	3	2	2	3.797	2	341744	545731	1.5969	1.5969
Q5JY17	Nuclear receptor coactivator 5 (Fragment) OS=Homo sapiens OX=9606 GN=NCOA5 PE=1 SV=1	13.1	8	1	1	1.764	1	139169	222126	1.59609	1.59609
A8K6Q4	cDNA FLJ76888, highly similar to Homo sapiens RNA binding motif protein 6 (RBM6), mRNA OS=Homo sapiens OX=9606 PE=2 SV=1	128.5	6	8	6	15.663	10	2.13276e+06	3.397e+06	1.59277	1.59277
A0A7I2V562	Cytospin-B OS=Homo sapiens OX=9606 GN=SPECC1 PE=1 SV=1	92.5	1	1	1	1.264	1	178136	283729	1.59277	1.59277
P39019	40S ribosomal protein S19 OS=Homo sapiens OX=9606 GN=RPS19 PE=1 SV=2	16.1	55	10	10	27.764	18	2.18567e+07	3.47759e+07	1.59109	1.59109
B4DXZ6	RNA-binding protein FXR1 OS=Homo sapiens OX=9606 GN=FXR1 PE=1 SV=1	68.3	21	11	9	25.349	18	1.01784e+07	1.61886e+07	1.59049	1.59049
Q8IY81	pre-rRNA 2'-O-ribose RNA methyltransferase FTSJ3 OS=Homo sapiens OX=9606 GN=FTSJ3 PE=1 SV=2	96.5	5	5	5	9.687	9	1.67156e+06	2.6515e+06	1.58624	1.58624
A0A6Q8PFJ0	Prelamin-A/C OS=Homo sapiens OX=9606 GN=LMNA PE=1 SV=1	80.9	14	9	9	22.746	20	2.28817e+06	3.62924e+06	1.58609	1.58609
A8K3C5	cDNA FLJ77715, highly similar to Homo sapiens cisplatin resistance-associated overexpressed protein(LUC7A), mRNA OS=Homo sapiens OX=9606 PE=2 SV=1	51.4	8	3	3	9.787	8	2.21954e+06	3.51954e+06	1.58571	1.58571
Q08211	ATP-dependent RNA helicase A OS=Homo sapiens OX=9606 GN=DHX9 PE=1 SV=4	140.9	19	23	23	75.027	49	3.4096e+07	5.40445e+07	1.58507	1.58507
Q96EY7	Pentatricopeptide repeat domain-containing protein 3, mitochondrial OS=Homo sapiens OX=9606 GN=PTCD3 PE=1 SV=3	78.5	1	1	1	1.371	2	83597.9	132469	1.5846	1.5846
Q9UKV8	Protein argonaute-2 OS=Homo sapiens OX=9606 GN=AGO2 PE=1 SV=3	97.1	5	4	2	6.956	4	385801	611152	1.58411	1.58411
Q02878	60S ribosomal protein L6 OS=Homo sapiens OX=9606 GN=RPL6 PE=1 SV=3	32.7	40	13	13	48.774	41	1.47921e+08	2.33504e+08	1.57857	1.57857
A0A384NL74	Epididymis secretory sperm binding protein OS=Homo sapiens OX=9606 PE=2 SV=1	48	8	3	3	8.469	3	840234	1.32557e+06	1.57762	1.57762
Q9Y6M1	Insulin-like growth factor 2 mRNA-binding protein 2 OS=Homo sapiens OX=9606 GN=IGF2BP2 PE=1 SV=2	66.1	8	4	3	6.906	6	1.41238e+06	2.22731e+06	1.57699	1.57699
P42766	60S ribosomal protein L35 OS=Homo sapiens OX=9606 GN=RPL35 PE=1 SV=2	14.5	25	4	4	13.978	16	2.8846e+07	4.5434e+07	1.57505	1.57505
Q6IQ30	Polyadenylate-binding protein OS=Homo sapiens OX=9606 GN=PABPC4 PE=2 SV=1	72.3	9	6	4	13.841	11	918295	1.44631e+06	1.57499	1.57499
Q9UJV9	Probable ATP-dependent RNA helicase DDX41 OS=Homo sapiens OX=9606 GN=DDX41 PE=1 SV=2	69.8	4	3	3	5.143	3	286002	448606	1.56854	1.56854
Q5SSJ5	Heterochromatin protein 1-binding protein 3 OS=Homo sapiens OX=9606 GN=HP1BP3 PE=1 SV=1	61.2	16	9	9	23.935	16	7.88917e+06	1.22977e+07	1.5588	1.5588
P50990	T-complex protein 1 subunit theta OS=Homo sapiens OX=9606 GN=CCT8 PE=1 SV=4	59.6	2	1	1	2.577	1	84949.9	132410	1.55869	1.55869
A0A5H1ZRQ2	RNA helicase OS=Homo sapiens OX=9606 GN=DDX17 PE=1 SV=2	80.4	27	19	12	59.807	46	6.01125e+06	9.36584e+06	1.55805	1.55805
Q5QNW6	Histone H2B type 2-F OS=Homo sapiens OX=9606 GN=H2BC18 PE=1 SV=3	13.9	40	6	2	17.416	30	2.34083e+07	3.64708e+07	1.55803	1.55803
A0A2R8Y738	Ribosomal protein L15 (Fragment) OS=Homo sapiens OX=9606 GN=RPL15 PE=1 SV=1	16.3	32	5	5	9.016	12	5.94666e+07	9.25768e+07	1.55678	1.55678
A0A8Q3WLD1	H/ACA ribonucleoprotein complex subunit DKC1 OS=Homo sapiens OX=9606 GN=DKC1 PE=1 SV=1	54.3	2	1	1	1.771	1	79837	123566	1.54772	1.54772
Q7L0Y3	tRNA methyltransferase 10 homolog C OS=Homo sapiens OX=9606 GN=TRMT10C PE=1 SV=2	47.3	2	1	1	1.831	2	296273	457913	1.54558	1.54558
Q9NW13	RNA-binding protein 28 OS=Homo sapiens OX=9606 GN=RBM28 PE=1 SV=3	85.7	15	10	10	22.093	12	2.6888e+06	4.1514e+06	1.54396	1.54396
Q53G61	Small nuclear ribonucleoprotein polypeptide A' variant (Fragment) OS=Homo sapiens OX=9606 PE=2 SV=1	28.4	5	1	1	1.743	1	189871	293068	1.54351	1.54351
A0A2R8Y6J3	60S ribosomal protein L5 (Fragment) OS=Homo sapiens OX=9606 GN=RPL5 PE=1 SV=1	27	41	10	10	57.148	37	4.03123e+07	6.18924e+07	1.53532	1.53532
A0A384N652	RNA helicase OS=Homo sapiens OX=9606 PE=2 SV=1	68.5	3	2	2	3.172	2	309949	474706	1.53156	1.53156
Q9Y383	Putative RNA-binding protein Luc7-like 2 OS=Homo sapiens OX=9606 GN=LUC7L2 PE=1 SV=2	46.5	32	13	8	32.52	27	2.10304e+07	32206778	1.53144	1.53144
Q08945	FACT complex subunit SSRP1 OS=Homo sapiens OX=9606 GN=SSRP1 PE=1 SV=1	81	16	11	11	29.181	18	4.81545e+06	7.37213e+06	1.53093	1.53093
Q9BRJ6	Uncharacterized protein C7orf50 OS=Homo sapiens OX=9606 GN=C7orf50 PE=1 SV=1	22.1	11	1	1	3.169	1	100688	154120	1.53068	1.53068
A8K7N0	60S ribosomal protein L14 OS=Homo sapiens OX=9606 PE=2 SV=1	23.6	28	5	1	21.48	13	1.86275e+07	2.84958e+07	1.52977	1.52977
P46087	Probable 28S rRNA (cytosine(4447)-C(5))-methyltransferase OS=Homo sapiens OX=9606 GN=NOP2 PE=1 SV=2	89.2	15	11	11	25.752	20	4.6518e+06	7.10054e+06	1.52641	1.52641
Q14692	Ribosome biogenesis protein BMS1 homolog OS=Homo sapiens OX=9606 GN=BMS1 PE=1 SV=1	145.7	1	1	1	2.583	1	146945	224210	1.52581	1.52581
A0A0S2Z5K8	Spermatid perinuclear RNA-binding protein (Fragment) OS=Homo sapiens OX=9606 GN=STRBP PE=1 SV=1	72.1	5	3	1	6.462	4	127104	193849	1.52512	1.52512
Q12906	Interleukin enhancer-binding factor 3 OS=Homo sapiens OX=9606 GN=ILF3 PE=1 SV=3	95.3	17	14	12	44.999	32	1.38e+07	2.10362e+07	1.52436	1.52436
A0A3B3IUA8	Guanine nucleotide-binding protein G(i) subunit alpha-1 OS=Homo sapiens OX=9606 GN=GNAI1 PE=1 SV=1	16.7	7	1	1	1.272	1	65700.2	99703.9	1.51756	1.51756
P62277	40S ribosomal protein S13 OS=Homo sapiens OX=9606 GN=RPS13 PE=1 SV=2	17.2	38	6	6	13.23	10	4.85447e+07	7.36453e+07	1.51706	1.51706
K7EQJ5	40S ribosomal protein S15 OS=Homo sapiens OX=9606 GN=RPS15 PE=1 SV=2	16.6	9	2	2	10.262	9	2.88323e+06	4.35722e+06	1.51123	1.51123
B2R791	U4/U6 small nuclear ribonucleoprotein Prp3 OS=Homo sapiens OX=9606 PE=2 SV=1	77.5	6	4	4	12.179	7	606306	915722	1.51033	1.51033
P62269	40S ribosomal protein S18 OS=Homo sapiens OX=9606 GN=RPS18 PE=1 SV=3	17.7	49	11	11	33.13	39	7.1225e+07	1.07486e+08	1.50911	1.50911
P62753	40S ribosomal protein S6 OS=Homo sapiens OX=9606 GN=RPS6 PE=1 SV=1	28.7	27	8	8	39.846	36	1.23882e+08	1.8674e+08	1.5074	1.5074
O60841	Eukaryotic translation initiation factor 5B OS=Homo sapiens OX=9606 GN=EIF5B PE=1 SV=4	138.7	12	12	12	27.336	19	6.17436e+06	9.24061e+06	1.49661	1.49661
A0A8Q3SHF1	La-related protein 7 OS=Homo sapiens OX=9606 GN=LARP7 PE=1 SV=1	66.8	14	6	6	13.438	10	987427	1.47769e+06	1.49651	1.49651
H0YHA7	60S ribosomal protein L18 (Fragment) OS=Homo sapiens OX=9606 GN=RPL18 PE=1 SV=1	19	30	6	6	27.758	22	5.37125e+07	8.01942e+07	1.49303	1.49303
Q53GS9	U4/U6.U5 tri-snRNP-associated protein 2 OS=Homo sapiens OX=9606 GN=USP39 PE=1 SV=2	65.3	12	6	6	10.369	7	1.47414e+06	2196319	1.4899	1.4899
Q9Y2W1	Thyroid hormone receptor-associated protein 3 OS=Homo sapiens OX=9606 GN=THRAP3 PE=1 SV=2	108.6	14	12	7	31.892	20	1.12548e+07	1.67425e+07	1.48759	1.48759
Q53G99	Beta actin variant (Fragment) OS=Homo sapiens OX=9606 PE=2 SV=1	41.7	27	8	8	25.721	17	9.92266e+06	1.47266e+07	1.48414	1.48414
A8K588	cDNA FLJ76823, highly similar to Homo sapiens splicing factor, arginine/serine-rich 6 (SFRS6), mRNA OS=Homo sapiens OX=9606 PE=2 SV=1	39.5	29	11	6	32.038	27	3.5016e+07	5.16699e+07	1.47561	1.47561
J3KTA4	Probable ATP-dependent RNA helicase DDX5 OS=Homo sapiens OX=9606 GN=DDX5 PE=1 SV=1	69	33	22	15	59.119	56	3.68761e+07	5.43728e+07	1.47447	1.47447
Q9NWT1	p21-activated protein kinase-interacting protein 1 OS=Homo sapiens OX=9606 GN=PAK1IP1 PE=1 SV=2	43.9	9	4	4	7.689	6	1.59173e+06	2346093	1.47392	1.47392
Q9Y446	Plakophilin-3 OS=Homo sapiens OX=9606 GN=PKP3 PE=1 SV=1	87	2	2	2	2.949	2	207125	305131	1.47318	1.47318
P23246	Splicing factor, proline- and glutamine-rich OS=Homo sapiens OX=9606 GN=SFPQ PE=1 SV=2	76.1	20	15	14	35.863	28	3.77874e+07	5.55174e+07	1.4692	1.4692
J3QSF4	Ras-related protein Rab-15 (Fragment) OS=Homo sapiens OX=9606 GN=RAB15 PE=1 SV=1	15.6	8	1	1	1.667	1	172461	252566	1.46448	1.46448
A0A8V8TNY3	Constitutive coactivator of PPAR-gamma-like protein 1 OS=Homo sapiens OX=9606 GN=FAM120A PE=4 SV=1	121.8	3	3	3	4.851	3	643578	942165	1.46395	1.46395
P38919	Eukaryotic initiation factor 4A-III OS=Homo sapiens OX=9606 GN=EIF4A3 PE=1 SV=4	46.8	17	7	7	18.222	15	3.02845e+06	4.41309e+06	1.45721	1.45721
P62140	Serine/threonine-protein phosphatase PP1-beta catalytic subunit OS=Homo sapiens OX=9606 GN=PPP1CB PE=1 SV=3	37.2	10	3	1	6.495	3	132493	192987	1.45658	1.45658
O75533	Splicing factor 3B subunit 1 OS=Homo sapiens OX=9606 GN=SF3B1 PE=1 SV=3	145.7	16	18	18	50.868	33	1.0951e+07	1.59442e+07	1.45595	1.45595
E9PH99	E3 SUMO-protein ligase ZNF451 OS=Homo sapiens OX=9606 GN=ZNF451 PE=1 SV=1	119.3	1	1	1	1.234	1	110442	160464	1.45293	1.45293
Q9BQ67	Glutamate-rich WD repeat-containing protein 1 OS=Homo sapiens OX=9606 GN=GRWD1 PE=1 SV=1	49.4	2	1	1	1.784	1	244352	355020	1.45291	1.45291
P62854	40S ribosomal protein S26 OS=Homo sapiens OX=9606 GN=RPS26 PE=1 SV=3	13	31	3	3	9.496	4	2.04464e+07	29659328	1.45059	1.45059
P26196	Probable ATP-dependent RNA helicase DDX6 OS=Homo sapiens OX=9606 GN=DDX6 PE=1 SV=2	54.4	2	1	1	1.647	1	87671.8	126892	1.44735	1.44735
P62888	60S ribosomal protein L30 OS=Homo sapiens OX=9606 GN=RPL30 PE=1 SV=2	12.8	59	6	6	33.064	16	1.19079e+07	1.7234e+07	1.44728	1.44728
P82933	28S ribosomal protein S9, mitochondrial OS=Homo sapiens OX=9606 GN=MRPS9 PE=1 SV=2	45.8	2	1	1	1.305	1	208079	300327	1.44333	1.44333
L0R6Q2	Alternative protein SRSF6 OS=Homo sapiens OX=9606 GN=SRSF6 PE=4 SV=1	12.2	7	1	1	3.458	2	1.10359e+06	1.5891e+06	1.43993	1.43993
A0A0D9SGE8	PHD finger protein 6 OS=Homo sapiens OX=9606 GN=PHF6 PE=1 SV=1	41.3	10	3	3	5.551	5	812700	1.16911e+06	1.43855	1.43855
B5BU01	Eukaryotic translation initiation factor 2 beta OS=Homo sapiens OX=9606 GN=EIF2S2 PE=2 SV=1	38.3	20	6	6	17.505	10	1.48693e+06	2.13771e+06	1.43767	1.43767
A0A7P0T896	RING-type E3 ubiquitin-protein ligase PPIL2 OS=Homo sapiens OX=9606 GN=PPIL2 PE=1 SV=1	28.8	4	1	1	1.488	1	82456.9	118454	1.43655	1.43655
A0A024R233	Tight junction protein 2 (Zona occludens 2), isoform CRA_a OS=Homo sapiens OX=9606 GN=TJP2 PE=4 SV=1	133.9	32	33	33	103.113	45	8.17822e+07	1.17455e+08	1.43619	1.43619
Q9UKV3	Apoptotic chromatin condensation inducer in the nucleus OS=Homo sapiens OX=9606 GN=ACIN1 PE=1 SV=2	151.8	3	3	3	6.178	4	1.13481e+06	1.62916e+06	1.43563	1.43563
A0A8I5KS04	Core histone macro-H2A.1 (Fragment) OS=Homo sapiens OX=9606 GN=MACROH2A1 PE=1 SV=1	34.1	3	1	1	1.252	1	35875.9	51230.1	1.42798	1.42798
H7BXY3	RNA helicase OS=Homo sapiens OX=9606 GN=DHX30 PE=1 SV=1	130.5	13	15	15	35.35	29	6.71805e+06	9.58578e+06	1.42687	1.42687
B5MDF5	GTP-binding nuclear protein Ran OS=Homo sapiens OX=9606 GN=RAN PE=1 SV=1	26.2	14	3	3	4.768	4	565947	804117	1.42083	1.42083
Q9GZR7	ATP-dependent RNA helicase DDX24 OS=Homo sapiens OX=9606 GN=DDX24 PE=1 SV=1	96.3	11	8	8	20.267	13	4.04698e+06	5.74924e+06	1.42062	1.42062
A0A8I5KVU2	La-related protein 4B OS=Homo sapiens OX=9606 GN=LARP4B PE=1 SV=1	188.7	1	2	2	2.918	2	370240	525453	1.41922	1.41922
A8K0P2	inorganic diphosphatase OS=Homo sapiens OX=9606 PE=2 SV=1	31.6	26	7	1	16.124	8	161751	229224	1.41714	1.41714
Q6FI03	G3BP protein OS=Homo sapiens OX=9606 GN=G3BP PE=2 SV=1	52.1	11	4	3	9.521	8	4.16467e+06	5.87367e+06	1.41036	1.41036
P42677	40S ribosomal protein S27 OS=Homo sapiens OX=9606 GN=RPS27 PE=1 SV=3	9.5	39	4	2	15.469	8	9.21831e+06	1.29783e+07	1.40788	1.40788
A0A7I2V535	Non-POU domain-containing octamer-binding protein OS=Homo sapiens OX=9606 GN=NONO PE=1 SV=1	57.6	15	8	7	25.321	20	1.58456e+07	2.22889e+07	1.40663	1.40663
Q14684	Ribosomal RNA processing protein 1 homolog B OS=Homo sapiens OX=9606 GN=RRP1B PE=1 SV=3	84.4	8	5	5	8.656	7	2.04984e+06	2.88183e+06	1.40588	1.40588
P06733	Alpha-enolase OS=Homo sapiens OX=9606 GN=ENO1 PE=1 SV=2	47.1	11	4	4	8.217	5	1.77163e+06	2.48639e+06	1.40344	1.40344
Q9P258	Protein RCC2 OS=Homo sapiens OX=9606 GN=RCC2 PE=1 SV=2	56	23	8	8	24.927	13	3.24375e+06	4.55176e+06	1.40324	1.40324
Q01085	Nucleolysin TIAR OS=Homo sapiens OX=9606 GN=TIAL1 PE=1 SV=1	41.6	3	1	1	1.431	1	185937	260082	1.39877	1.39877
Q5VTL8	Pre-mRNA-splicing factor 38B OS=Homo sapiens OX=9606 GN=PRPF38B PE=1 SV=1	64.4	6	3	3	5.488	3	1.70692e+06	2.38415e+06	1.39676	1.39676
B2R6A9	cDNA, FLJ92868, highly similar to Homo sapiens HIRA interacting protein 3 (HIRIP3), mRNA OS=Homo sapiens OX=9606 PE=2 SV=1	61.8	5	2	2	2.651	2	200655	280082	1.39584	1.39584
Q16629	Serine/arginine-rich splicing factor 7 OS=Homo sapiens OX=9606 GN=SRSF7 PE=1 SV=1	27.4	18	4	3	13.848	12	8.35112e+06	1.16057e+07	1.38972	1.38972
B4E3M6	cDNA FLJ55446, highly similar to Superkiller viralicidic activity 2-like 2 OS=Homo sapiens OX=9606 PE=2 SV=1	106.7	9	10	10	17.503	12	1.93007e+06	2.68077e+06	1.38895	1.38895
I6L9E8	Family with sequence similarity 98, member A OS=Homo sapiens OX=9606 GN=FAM98A PE=2 SV=1	55.1	8	3	3	10.808	6	1.03621e+06	1.439e+06	1.38871	1.38871
O15042	U2 snRNP-associated SURP motif-containing protein OS=Homo sapiens OX=9606 GN=U2SURP PE=1 SV=2	118.2	12	10	10	20.826	17	7.25937e+06	1.00279e+07	1.38138	1.38138
O00425	Insulin-like growth factor 2 mRNA-binding protein 3 OS=Homo sapiens OX=9606 GN=IGF2BP3 PE=1 SV=2	63.7	14	7	6	17.67	12	3.37908e+06	4.66054e+06	1.37923	1.37923
E9PB61	THO complex subunit 4 OS=Homo sapiens OX=9606 GN=ALYREF PE=1 SV=1	27.5	8	2	2	7.395	4	435013	599778	1.37876	1.37876
O75683	Surfeit locus protein 6 OS=Homo sapiens OX=9606 GN=SURF6 PE=1 SV=3	41.4	7	3	3	5.467	4	1.10617e+06	1.52477e+06	1.37843	1.37843
B2R9K8	cDNA, FLJ94440, highly similar to Homo sapiens chaperonin containing TCP1, subunit 6A (zeta 1)(CCT6A), mRNA OS=Homo sapiens OX=9606 PE=2 SV=1	57.9	1	1	1	1.552	1	82190.3	113291	1.37839	1.37839
Q5C9Z4	Nucleolar MIF4G domain-containing protein 1 OS=Homo sapiens OX=9606 GN=NOM1 PE=1 SV=1	96.2	6	5	5	11.32	8	829165	1.13244e+06	1.36576	1.36576
B3KM65	RNA helicase OS=Homo sapiens OX=9606 PE=2 SV=1	46.1	10	4	4	7.511	5	462936	631959	1.36511	1.36511
H0Y8X0	Protein DEK OS=Homo sapiens OX=9606 GN=DEK PE=1 SV=2	32.7	11	3	3	6.806	5	1.05518e+06	1.43995e+06	1.36466	1.36466
Q9NVP1	ATP-dependent RNA helicase DDX18 OS=Homo sapiens OX=9606 GN=DDX18 PE=1 SV=2	75.4	6	4	4	7.679	5	1.2529e+06	1.70397e+06	1.36002	1.36002
V9GZ03	28S ribosomal protein S29, mitochondrial (Fragment) OS=Homo sapiens OX=9606 GN=DAP3 PE=1 SV=1	27.6	5	1	1	1.667	2	102611	139257	1.35714	1.35714
Q9UKD2	mRNA turnover protein 4 homolog OS=Homo sapiens OX=9606 GN=MRTO4 PE=1 SV=2	27.5	11	3	3	4.998	3	655269	887015	1.35367	1.35367
A0A2C9F2R7	Protein furry homolog-like (Fragment) OS=Homo sapiens OX=9606 GN=FRYL PE=1 SV=1	192.1	0	1	1	1.278	1	1.20562e+06	1.63141e+06	1.35317	1.35317
P27816	Microtubule-associated protein 4 OS=Homo sapiens OX=9606 GN=MAP4 PE=1 SV=3	120.9	1	1	1	2.06	1	59435.2	80284.5	1.35079	1.35079
Q8WUQ7	Splicing factor Cactin OS=Homo sapiens OX=9606 GN=CACTIN PE=1 SV=3	88.6	2	1	1	2.243	1	101254	135676	1.33996	1.33996
P26373	60S ribosomal protein L13 OS=Homo sapiens OX=9606 GN=RPL13 PE=1 SV=4	24.2	35	9	9	32.504	33	9.2225e+07	1.23532e+08	1.33946	1.33946
Q13206	Probable ATP-dependent RNA helicase DDX10 OS=Homo sapiens OX=9606 GN=DDX10 PE=1 SV=2	100.8	8	6	6	16.098	8	880586	1.17882e+06	1.33867	1.33867
P82914	28S ribosomal protein S15, mitochondrial OS=Homo sapiens OX=9606 GN=MRPS15 PE=1 SV=1	29.8	4	1	1	1.355	1	89437	119679	1.33814	1.33814
Q6IPH7	60S ribosomal protein L14 OS=Homo sapiens OX=9606 GN=RPL14 PE=2 SV=1	23.8	29	5	1	32.883	17	5.4212e+06	7.25325e+06	1.33794	1.33794
B2RE88	Phosphate carrier protein, mitochondrial OS=Homo sapiens OX=9606 PE=2 SV=1	39.9	9	3	3	5.305	4	1.38974e+06	1.85726e+06	1.33641	1.33641
J3QLR8	28S ribosomal protein S23, mitochondrial OS=Homo sapiens OX=9606 GN=MRPS23 PE=1 SV=1	17.5	7	1	1	1.237	1	71157.2	94927.1	1.33405	1.33405
Q8WVK2	U4/U6.U5 small nuclear ribonucleoprotein 27 kDa protein OS=Homo sapiens OX=9606 GN=SNRNP27 PE=1 SV=1	18.8	24	4	4	10.746	7	1.32864e+06	1.77179e+06	1.33353	1.33353
Q9Y230	RuvB-like 2 OS=Homo sapiens OX=9606 GN=RUVBL2 PE=1 SV=3	51.1	5	2	2	4.239	3	253819	338038	1.33181	1.33181
H0YJV7	Transcriptional repressor protein YY1 (Fragment) OS=Homo sapiens OX=9606 GN=YY1 PE=1 SV=1	20.8	4	1	1	1.39	1	272740	363151	1.33149	1.33149
Q53HQ7	Elongation factor 1-alpha (Fragment) OS=Homo sapiens OX=9606 PE=2 SV=1	50.2	17	8	8	18.944	19	1.93723e+07	2.56943e+07	1.32634	1.32634
P36578	60S ribosomal protein L4 OS=Homo sapiens OX=9606 GN=RPL4 PE=1 SV=5	47.7	40	15	15	56.027	36	1.18768e+08	1.57042e+08	1.32226	1.32226
P10599	Thioredoxin OS=Homo sapiens OX=9606 GN=TXN PE=1 SV=3	11.7	12	1	1	1.69	1	105524	139185	1.31898	1.31898
Q8IV48	3'-5' exoribonuclease 1 OS=Homo sapiens OX=9606 GN=ERI1 PE=1 SV=3	40	8	3	3	5.788	5	367539	480073	1.30618	1.30618
P61326	Protein mago nashi homolog OS=Homo sapiens OX=9606 GN=MAGOH PE=1 SV=1	17.2	8	1	1	2.2	1	304891	398178	1.30597	1.30597
B4DX78	RNA helicase OS=Homo sapiens OX=9606 PE=2 SV=1	53.7	5	3	3	4.884	5	1.01963e+06	1.33128e+06	1.30566	1.30566
Q9Y3U8	60S ribosomal protein L36 OS=Homo sapiens OX=9606 GN=RPL36 PE=1 SV=3	12.2	29	3	3	11.872	13	1.42035e+07	1.84329e+07	1.29777	1.29777
O95793	Double-stranded RNA-binding protein Staufen homolog 1 OS=Homo sapiens OX=9606 GN=STAU1 PE=1 SV=2	63.1	8	4	4	8.127	6	1.41e+06	1.82227e+06	1.29239	1.29239
Q01780	Exosome component 10 OS=Homo sapiens OX=9606 GN=EXOSC10 PE=1 SV=2	100.8	8	7	7	12.8	9	2.03514e+06	2.61321e+06	1.28405	1.28405
Q01081	Splicing factor U2AF 35 kDa subunit OS=Homo sapiens OX=9606 GN=U2AF1 PE=1 SV=3	27.9	16	4	4	7.474	6	6.47294e+06	8.23304e+06	1.27192	1.27192
Q9UII4	E3 ISG15--protein ligase HERC5 OS=Homo sapiens OX=9606 GN=HERC5 PE=1 SV=2	116.8	1	1	1	1.406	1	89438.7	113198	1.26565	1.26565
B7Z2Z1	cDNA FLJ59523, highly similar to Scaffold attachment factor B OS=Homo sapiens OX=9606 PE=2 SV=1	91	2	2	2	3.073	3	510724	646074	1.26502	1.26502
A0A7I2V599	60 kDa heat shock protein, mitochondrial OS=Homo sapiens OX=9606 GN=HSPD1 PE=1 SV=1	57.8	9	5	5	9.049	6	1.1998e+06	1.51563e+06	1.26324	1.26324
A0A3B3ITU7	Fanconi anemia group E protein OS=Homo sapiens OX=9606 GN=FANCE PE=1 SV=1	55.1	1	1	1	1.281	1	2.13677e+06	2.69572e+06	1.26159	1.26159
B4DUQ1	Heterogeneous nuclear ribonucleoprotein K OS=Homo sapiens OX=9606 PE=2 SV=1	48.5	19	8	8	18.539	15	6.25861e+06	7.88234e+06	1.25944	1.25944
P53597	Succinate--CoA ligase [ADP/GDP-forming] subunit alpha, mitochondrial OS=Homo sapiens OX=9606 GN=SUCLG1 PE=1 SV=4	36.2	3	1	1	1.493	1	227190	286050	1.25908	1.25908
G3V1V4	Family with sequence similarity 112, member B, isoform CRA_b OS=Homo sapiens OX=9606 GN=GTSF1 PE=1 SV=1	20.3	12	2	2	4.462	4	535093	672391	1.25659	1.25659
Q2L6I2	ABC50 protein OS=Homo sapiens OX=9606 GN=ABCF1 PE=4 SV=1	91.6	6	4	4	7.428	6	1.05035e+06	1.317e+06	1.25386	1.25386
P13984	General transcription factor IIF subunit 2 OS=Homo sapiens OX=9606 GN=GTF2F2 PE=1 SV=2	28.4	7	2	2	3.04	3	242888	303853	1.251	1.251
X6RDA4	Paraspeckle component 1 (Fragment) OS=Homo sapiens OX=9606 GN=PSPC1 PE=1 SV=1	27.3	4	1	1	1.248	1	164242	205053	1.24848	1.24848
X6R700	Chromatin target of PRMT1 protein OS=Homo sapiens OX=9606 GN=CHTOP PE=1 SV=1	23.6	19	3	3	7.066	3	704290	879291	1.24848	1.24848
O15226	NF-kappa-B-repressing factor OS=Homo sapiens OX=9606 GN=NKRF PE=1 SV=2	77.6	6	4	4	8.785	7	2.1858e+06	2.72302e+06	1.24578	1.24578
A0A7I2V4F0	ATP-dependent RNA helicase DDX1 OS=Homo sapiens OX=9606 GN=DDX1 PE=1 SV=1	81.7	14	10	10	24.186	17	7.80004e+06	9.67509e+06	1.24039	1.24039
A0A024R9E2	Poly(A) binding protein, cytoplasmic 1, isoform CRA_c OS=Homo sapiens OX=9606 GN=PABPC1 PE=4 SV=1	47.3	19	10	8	21.809	18	8.75927e+06	1.08467e+07	1.23832	1.23832
J3KTL2	Serine/arginine-rich splicing factor 1 OS=Homo sapiens OX=9606 GN=SRSF1 PE=1 SV=1	28.3	34	9	9	19.955	26	1.8835e+07	2.33139e+07	1.2378	1.2378
P05141	ADP/ATP translocase 2 OS=Homo sapiens OX=9606 GN=SLC25A5 PE=1 SV=7	32.8	25	8	2	18.833	11	1.13369e+07	1.40046e+07	1.23531	1.23531
Q96I25	Splicing factor 45 OS=Homo sapiens OX=9606 GN=RBM17 PE=1 SV=1	44.9	4	2	2	3.553	2	517503	635467	1.22795	1.22795
P26641	Elongation factor 1-gamma OS=Homo sapiens OX=9606 GN=EEF1G PE=1 SV=3	50.1	3	1	1	2.972	2	153959	188352	1.22339	1.22339
H0YBE0	Protein LYRIC (Fragment) OS=Homo sapiens OX=9606 GN=MTDH PE=1 SV=1	6.4	18	1	1	2.162	1	708322	864221	1.2201	1.2201
Q9NVV4	Poly(A) RNA polymerase, mitochondrial OS=Homo sapiens OX=9606 GN=MTPAP PE=1 SV=1	66.1	3	2	2	2.803	2	325288	391767	1.20437	1.20437
Q53RD8	Uncharacterized protein LOC84524 (Fragment) OS=Homo sapiens OX=9606 GN=LOC84524 PE=4 SV=1	30.8	3	1	1	1.947	3	149258	179672	1.20377	1.20377
D3YTB1	60S ribosomal protein L32 (Fragment) OS=Homo sapiens OX=9606 GN=RPL32 PE=1 SV=1	15.6	34	5	5	21.171	16	3.24406e+07	3.90347e+07	1.20327	1.20327
B4DNN3	glutamine--tRNA ligase OS=Homo sapiens OX=9606 PE=2 SV=1	82.2	1	1	1	1.493	1	105916	127238	1.20131	1.20131
Q71V07	Signal recognition particle subunit SRP72 OS=Homo sapiens OX=9606 PE=2 SV=1	74.6	4	3	3	7.271	4	841671	1.01031e+06	1.20037	1.20037
Q0QEN7	ATP synthase subunit beta (Fragment) OS=Homo sapiens OX=9606 GN=ATP5B PE=2 SV=1	48.1	11	4	4	7.637	6	1.10588e+06	1.32239e+06	1.19578	1.19578
A0A384NYT8	Tubulin beta chain (Fragment) OS=Homo sapiens OX=9606 PE=2 SV=1	49.4	29	10	3	32.922	41	8.54384e+06	1.01795e+07	1.19145	1.19145
P78362	SRSF protein kinase 2 OS=Homo sapiens OX=9606 GN=SRPK2 PE=1 SV=3	77.5	4	3	1	4.14	3	172887	205627	1.18937	1.18937
K7EMH1	60S ribosomal protein L22 (Fragment) OS=Homo sapiens OX=9606 GN=RPL22 PE=1 SV=1	10.4	27	2	2	8.611	5	1.05853e+07	1.25635e+07	1.18688	1.18688
C9JYQ9	60S ribosomal protein L22-like 1 OS=Homo sapiens OX=9606 GN=RPL22L1 PE=1 SV=1	14.5	20	2	2	12.36	9	5.5951e+06	6.62551e+06	1.18416	1.18416
H7BZL0	MKI67 FHA domain-interacting nucleolar phosphoprotein (Fragment) OS=Homo sapiens OX=9606 GN=NIFK PE=1 SV=1	11.7	10	1	1	1.946	1	215416	254124	1.17969	1.17969
A0A7I2YQG2	Ribosomal protein L19 OS=Homo sapiens OX=9606 GN=RPL19 PE=1 SV=1	25.7	24	8	8	26.805	18	7.09075e+07	8.36042e+07	1.17906	1.17906
Q9C0J8	pre-mRNA 3' end processing protein WDR33 OS=Homo sapiens OX=9606 GN=WDR33 PE=1 SV=2	145.8	1	1	1	3.22	3	329244	387064	1.17562	1.17562
P62424	60S ribosomal protein L7a OS=Homo sapiens OX=9606 GN=RPL7A PE=1 SV=2	30	45	15	15	54.418	34	9.76107e+07	1.14627e+08	1.17433	1.17433
P62917	60S ribosomal protein L8 OS=Homo sapiens OX=9606 GN=RPL8 PE=1 SV=2	28	23	7	7	29.936	22	1.0503e+08	1.22763e+08	1.16884	1.16884
B7Z1D3	cDNA FLJ54585 OS=Homo sapiens OX=9606 PE=2 SV=1	37.7	3	1	1	1.437	1	70387.1	81997	1.16494	1.16494
Q9NWB6	Arginine and glutamate-rich protein 1 OS=Homo sapiens OX=9606 GN=ARGLU1 PE=1 SV=1	33.2	14	5	5	10.567	12	9.40244e+06	1.09381e+07	1.16333	1.16333
H0YMD0	Annexin (Fragment) OS=Homo sapiens OX=9606 GN=ANXA2 PE=1 SV=1	25.3	26	5	5	9.304	6	1.27026e+06	1.47548e+06	1.16156	1.16156
P46779	60S ribosomal protein L28 OS=Homo sapiens OX=9606 GN=RPL28 PE=1 SV=3	15.7	48	9	9	25.31	21	7.37268e+07	85036413	1.1534	1.1534
H6QX63	Hepatocellular carcinoma related protein 2 OS=Homo sapiens OX=9606 PE=2 SV=1	34.8	3	1	1	2.139	1	112609	129880	1.15336	1.15336
Q9H6F5	Coiled-coil domain-containing protein 86 OS=Homo sapiens OX=9606 GN=CCDC86 PE=1 SV=1	40.2	2	1	1	1.761	2	182551	209927	1.14996	1.14996
Q86UE4	Protein LYRIC OS=Homo sapiens OX=9606 GN=MTDH PE=1 SV=2	63.8	6	3	3	8.148	6	1.72709e+06	1.98155e+06	1.14734	1.14734
Q59GK9	60S ribosomal protein L21 (Fragment) OS=Homo sapiens OX=9606 PE=2 SV=1	18.9	21	4	4	13.286	7	2.85995e+07	3.26094e+07	1.14021	1.14021
O94776	Metastasis-associated protein MTA2 OS=Homo sapiens OX=9606 GN=MTA2 PE=1 SV=1	75	4	2	2	3.335	2	243705	277762	1.13975	1.13975
A0A5C2H014	IG c1278_light_IGKV1-5_IGKJ1 (Fragment) OS=Homo sapiens OX=9606 PE=2 SV=1	11.7	10	1	1	1.323	1	243705	277762	1.13975	1.13975
K7EJV9	60S ribosomal protein L23a (Fragment) OS=Homo sapiens OX=9606 GN=RPL23A PE=1 SV=1	19.4	31	6	6	21.353	17	3.64515e+07	4.14078e+07	1.13597	1.13597
Q7Z4V5	Hepatoma-derived growth factor-related protein 2 OS=Homo sapiens OX=9606 GN=HDGFL2 PE=1 SV=1	74.3	5	2	2	6.723	3	649704	733670	1.12924	1.12924
Q9BU76	Multiple myeloma tumor-associated protein 2 OS=Homo sapiens OX=9606 GN=MMTAG2 PE=1 SV=1	29.4	15	3	3	4.804	4	557464	629420	1.12908	1.12908
J3KQN4	60S ribosomal protein L36a OS=Homo sapiens OX=9606 GN=RPL36A PE=1 SV=1	16.4	20	5	2	12.043	10	2.14164e+07	2.41735e+07	1.12874	1.12874
A0A2R8Y5Y7	60S ribosomal protein L9 OS=Homo sapiens OX=9606 GN=RPL9 PE=1 SV=1	25	16	4	4	18.442	12	1.35945e+07	1.53176e+07	1.12675	1.12675
Q6P432	Peptidyl-prolyl cis-trans isomerase (Fragment) OS=Homo sapiens OX=9606 GN=PPIG PE=2 SV=1	27.5	5	1	1	1.38	1	478027	538549	1.12661	1.12661
P51991	Heterogeneous nuclear ribonucleoprotein A3 OS=Homo sapiens OX=9606 GN=HNRNPA3 PE=1 SV=2	39.6	31	10	9	34.379	20	8.52793e+06	9.59765e+06	1.12544	1.12544
P05388	60S acidic ribosomal protein P0 OS=Homo sapiens OX=9606 GN=RPLP0 PE=1 SV=1	34.3	38	9	9	31.858	23	4.98161e+07	56018472	1.1245	1.1245
S4R3G0	Serine/arginine-rich-splicing factor 9 OS=Homo sapiens OX=9606 GN=SRSF9 PE=1 SV=1	13.8	8	1	1	2.037	1	392454	440988	1.12367	1.12367
A4UGR9	Xin actin-binding repeat-containing protein 2 OS=Homo sapiens OX=9606 GN=XIRP2 PE=1 SV=2	382.1	0	1	1	1.411	1	2.09802e+06	2.35622e+06	1.12307	1.12307
P11142	Heat shock cognate 71 kDa protein OS=Homo sapiens OX=9606 GN=HSPA8 PE=1 SV=1	70.9	29	17	12	49.088	33	2.27023e+07	2.5495e+07	1.12302	1.12302
Q53FN0	Serine/arginine-rich splicing factor 2 (Fragment) OS=Homo sapiens OX=9606 PE=2 SV=1	25.5	29	6	6	22.754	20	8.66479e+07	9.714e+07	1.12109	1.12109
G3V279	Enhancer of rudimentary homolog OS=Homo sapiens OX=9606 GN=ERH PE=1 SV=1	8.2	15	1	1	1.239	1	161396	180373	1.11758	1.11758
Q9Y6G0	RNA-binding protein OS=Homo sapiens OX=9606 PE=2 SV=1	31.6	14	4	4	6.796	7	1.45197e+06	1.62067e+06	1.11619	1.11619
A0A3B3IRR6	UPF0488 protein C8orf33 OS=Homo sapiens OX=9606 GN=C8orf33 PE=1 SV=1	24.5	7	1	1	3.735	3	403319	449739	1.1151	1.1151
Q9BXP5	Serrate RNA effector molecule homolog OS=Homo sapiens OX=9606 GN=SRRT PE=1 SV=1	100.6	12	9	9	19.683	19	5.86592e+06	6.54074e+06	1.11504	1.11504
P84103	Serine/arginine-rich splicing factor 3 OS=Homo sapiens OX=9606 GN=SRSF3 PE=1 SV=1	19.3	37	7	6	21.008	22	3.4913e+07	3.87693e+07	1.11045	1.11045
B4DNU0	General transcription factor IIH subunit 4 OS=Homo sapiens OX=9606 PE=2 SV=1	43.3	2	1	1	2.258	2	176212	195561	1.1098	1.1098
A0A2R8Y422	Ubiquitin-40S ribosomal protein S27a OS=Homo sapiens OX=9606 GN=RPS27AP5 PE=1 SV=1	18	22	3	3	6.229	5	3.71014e+06	4.11515e+06	1.10916	1.10916
Q9NYF8	Bcl-2-associated transcription factor 1 OS=Homo sapiens OX=9606 GN=BCLAF1 PE=1 SV=2	106.1	12	10	9	19.921	14	6.89615e+06	7.61124e+06	1.10369	1.10369
F8W8D3	Histone RNA hairpin-binding protein OS=Homo sapiens OX=9606 GN=SLBP PE=1 SV=1	32.1	3	1	1	1.572	1	210392	231892	1.10219	1.10219
P83731	60S ribosomal protein L24 OS=Homo sapiens OX=9606 GN=RPL24 PE=1 SV=1	17.8	25	5	5	19.758	16	5.72904e+07	6.31294e+07	1.10192	1.10192
F8W6C2	SPATS2-like protein (Fragment) OS=Homo sapiens OX=9606 GN=SPATS2L PE=1 SV=8	29.9	6	1	1	2.145	1	166139	181610	1.09312	1.09312
E9PLD3	Ribonuclease P protein component OS=Homo sapiens OX=9606 PE=4 SV=1	11.6	13	1	1	2.792	2	694992	758605	1.09153	1.09153
P62316	Small nuclear ribonucleoprotein Sm D2 OS=Homo sapiens OX=9606 GN=SNRPD2 PE=1 SV=1	13.5	53	6	6	13.77	12	8.00525e+06	8.73101e+06	1.09066	1.09066
Q6NUR7	Ezrin OS=Homo sapiens OX=9606 GN=EZR PE=2 SV=1	69.2	3	2	2	3.825	2	666121	725933	1.08979	1.08979
P67809	Y-box-binding protein 1 OS=Homo sapiens OX=9606 GN=YBX1 PE=1 SV=3	35.9	27	7	5	20.867	11	4.88143e+06	5.31707e+06	1.08924	1.08924
P07305	Histone H1.0 OS=Homo sapiens OX=9606 GN=H1-0 PE=1 SV=3	20.9	16	3	3	9.603	10	8.46174e+06	9.21197e+06	1.08866	1.08866
P38159	RNA-binding motif protein, X chromosome OS=Homo sapiens OX=9606 GN=RBMX PE=1 SV=3	42.3	31	12	12	31.558	22	3.00257e+07	3.2602e+07	1.0858	1.0858
Q9UN86	Ras GTPase-activating protein-binding protein 2 OS=Homo sapiens OX=9606 GN=G3BP2 PE=1 SV=2	54.1	9	4	3	13.02	9	4.93617e+06	5.33999e+06	1.08181	1.08181
Q8N6N5	Tubulin beta chain OS=Homo sapiens OX=9606 GN=TUBB2C PE=2 SV=1	49.8	25	9	2	30.483	39	978924	1.05859e+06	1.08138	1.08138
O75146	Huntingtin-interacting protein 1-related protein OS=Homo sapiens OX=9606 GN=HIP1R PE=1 SV=2	119.3	6	6	6	12.678	6	4.70838e+06	5.08659e+06	1.08033	1.08033
B2R6U8	Cleavage and polyadenylation specificity factor subunit 5 OS=Homo sapiens OX=9606 PE=2 SV=1	26.2	21	4	4	13.838	7	2.34538e+06	2.52835e+06	1.07801	1.07801
P84243	Histone H3.3 OS=Homo sapiens OX=9606 GN=H3-3B PE=1 SV=2	15.3	13	2	1	3.704	2	9.31609e+06	9.98826e+06	1.07215	1.07215
B4DUU3	cDNA FLJ57162, highly similar to Smad nuclear-interacting protein 1 OS=Homo sapiens OX=9606 PE=2 SV=1	14.5	6	1	1	1.776	1	161215	172640	1.07087	1.07087
B2R9L6	cDNA, FLJ94450, highly similar to Homo sapiens cyclin-dependent kinase 9 (CDC2-related kinase) (CDK9), mRNA OS=Homo sapiens OX=9606 PE=2 SV=1	42.7	12	4	3	9.041	7	1.49037e+06	1.59529e+06	1.0704	1.0704
Q59EC0	Adenosine deaminase, RNA-specific isoform ADAR-a variant (Fragment) OS=Homo sapiens OX=9606 PE=2 SV=1	137.7	6	7	7	11.681	9	2.84107e+06	3.04079e+06	1.0703	1.0703
Q8N684	Cleavage and polyadenylation specificity factor subunit 7 OS=Homo sapiens OX=9606 GN=CPSF7 PE=1 SV=1	52	12	5	5	11.215	7	2.39396e+06	2.55277e+06	1.06634	1.06634
Q13595	Transformer-2 protein homolog alpha OS=Homo sapiens OX=9606 GN=TRA2A PE=1 SV=1	32.7	15	5	3	10.934	8	4.76357e+06	5.03624e+06	1.05724	1.05724
Q9H0S4	Probable ATP-dependent RNA helicase DDX47 OS=Homo sapiens OX=9606 GN=DDX47 PE=1 SV=1	50.6	9	3	3	5.893	4	885713	928846	1.0487	1.0487
Q96CS0	Ribosome biogenesis protein NOP53 (Fragment) OS=Homo sapiens OX=9606 GN=GLTSCR2 PE=2 SV=2	54.2	2	1	1	1.28	1	88117.6	92246	1.04685	1.04685
Q9HCG8	Pre-mRNA-splicing factor CWC22 homolog OS=Homo sapiens OX=9606 GN=CWC22 PE=1 SV=3	105.4	4	3	3	7.608	7	714510	746042	1.04413	1.04413
Q13435	Splicing factor 3B subunit 2 OS=Homo sapiens OX=9606 GN=SF3B2 PE=1 SV=2	100.2	11	10	10	23.888	19	3.70238e+06	3.85925e+06	1.04237	1.04237
O43684	Mitotic checkpoint protein BUB3 OS=Homo sapiens OX=9606 GN=BUB3 PE=1 SV=1	37.1	2	1	1	1.284	2	508537	527923	1.03812	1.03812
H0YJA2	Zinc finger CCCH domain-containing protein 14 (Fragment) OS=Homo sapiens OX=9606 GN=ZC3H14 PE=1 SV=1	73.3	6	4	4	6.64	5	311616	323329	1.03759	1.03759
Q9BRD0	BUD13 homolog OS=Homo sapiens OX=9606 GN=BUD13 PE=1 SV=1	70.5	2	1	1	1.699	1	137852	142987	1.03725	1.03725
P30050	60S ribosomal protein L12 OS=Homo sapiens OX=9606 GN=RPL12 PE=1 SV=1	17.8	45	5	5	20.418	19	1.94871e+07	2.01207e+07	1.03251	1.03251
P23528	Cofilin-1 OS=Homo sapiens OX=9606 GN=CFL1 PE=1 SV=3	18.5	7	1	1	1.838	2	145689	150403	1.03236	1.03236
Q2TSD0	Glyceraldehyde-3-phosphate dehydrogenase OS=Homo sapiens OX=9606 PE=2 SV=1	36	9	3	3	4.674	3	1.68221e+06	1.73147e+06	1.02928	1.02928
Q9NSD9	Phenylalanine--tRNA ligase beta subunit OS=Homo sapiens OX=9606 GN=FARSB PE=1 SV=3	66.1	5	3	3	5.925	3	158376	162775	1.02778	1.02778
Q13200	26S proteasome non-ATPase regulatory subunit 2 OS=Homo sapiens OX=9606 GN=PSMD2 PE=1 SV=3	100.1	1	1	1	2.268	1	72259.1	74115.4	1.02569	1.02569
H0Y9L8	Bifunctional lysine-specific demethylase and histidyl-hydroxylase (Fragment) OS=Homo sapiens OX=9606 GN=RIOX2 PE=1 SV=1	12.2	8	1	1	1.299	2	118244	121243	1.02536	1.02536
Q8TAS0	ATP synthase subunit gamma (Fragment) OS=Homo sapiens OX=9606 PE=2 SV=1	32.2	7	2	2	6.784	4	584848	599671	1.02534	1.02534
Q9H501	ESF1 homolog OS=Homo sapiens OX=9606 GN=ESF1 PE=1 SV=1	98.7	1	1	1	1.682	1	64611.4	66089	1.02287	1.02287
P16403	Histone H1.2 OS=Homo sapiens OX=9606 GN=H1-2 PE=1 SV=2	21.4	30	9	1	33.839	21	2.61777e+06	2.67614e+06	1.0223	1.0223
A8K6U7	cDNA FLJ78252, highly similar to Homo sapiens heterogeneous nuclear ribonucleoprotein U-like 1 (HNRPUL1), transcript variant 1, mRNA OS=Homo sapiens OX=9606 PE=2 SV=1	95.6	12	8	8	16.814	10	1.97476e+06	2.01607e+06	1.02092	1.02092
Q9Y3I0	RNA-splicing ligase RtcB homolog OS=Homo sapiens OX=9606 GN=RTCB PE=1 SV=1	55.2	18	8	8	18.542	11	3.15046e+06	3.20562e+06	1.01751	1.01751
Q99988	Growth/differentiation factor 15 OS=Homo sapiens OX=9606 GN=GDF15 PE=1 SV=3	34.1	4	1	1	1.557	1	316317	321160	1.01531	1.01531
Q13769	THO complex subunit 5 homolog OS=Homo sapiens OX=9606 GN=THOC5 PE=1 SV=2	78.5	1	1	1	2.418	1	1.50581e+06	1.52532e+06	1.01296	1.01296
H3BND8	Ubiquitin carboxyl-terminal hydrolase (Fragment) OS=Homo sapiens OX=9606 GN=USP7 PE=1 SV=1	105.5	1	1	1	1.336	1	72739.4	73437	1.00959	1.00959
A0A1B0GVC3	GTP-binding protein Di-Ras2 (Fragment) OS=Homo sapiens OX=9606 GN=DIRAS2 PE=1 SV=1	12.5	10	1	1	1.584	2	185540	187228	1.0091	1.0091
P25311	Zinc-alpha-2-glycoprotein OS=Homo sapiens OX=9606 GN=AZGP1 PE=1 SV=2	34.2	3	1	1	1.462	1	254315	256411	1.00824	1.00824
Q96AL2	PPIL4 protein OS=Homo sapiens OX=9606 PE=2 SV=1	23.2	21	4	4	7.451	5	951980	957957	1.00628	1.00628
O00571	ATP-dependent RNA helicase DDX3X OS=Homo sapiens OX=9606 GN=DDX3X PE=1 SV=3	73.2	43	29	20	104.472	94	1.46576e+08	1.47438e+08	1.00588	1.00588
Q9BQQ5	Ribosomal protein L27a OS=Homo sapiens OX=9606 GN=L27a PE=4 SV=1	12	42	6	6	17.49	14	4.18124e+07	4.20493e+07	1.00567	1.00567
P62906	60S ribosomal protein L10a OS=Homo sapiens OX=9606 GN=RPL10A PE=1 SV=2	24.8	37	8	8	27.57	18	7.54553e+07	7.50695e+07	0.994887	0.994887
B0QYK0	RNA-binding protein EWS OS=Homo sapiens OX=9606 GN=EWSR1 PE=1 SV=1	64.9	1	1	1	2.408	3	628762	622577	0.990164	0.990164
B3KX77	Spindle and centriole-associated protein 1 OS=Homo sapiens OX=9606 PE=2 SV=1	78.2	1	1	1	1.487	1	320383	315644	0.985209	0.985209
Q96PK6	RNA-binding protein 14 OS=Homo sapiens OX=9606 GN=RBM14 PE=1 SV=2	69.4	8	5	5	10.256	7	1.18899e+06	1.16991e+06	0.983952	0.983952
E9PFP8	Poly(rC)-binding protein 3 OS=Homo sapiens OX=9606 GN=PCBP3 PE=1 SV=1	38.2	3	1	1	2.066	3	277565	272831	0.982946	0.982946
P14923	Junction plakoglobin OS=Homo sapiens OX=9606 GN=JUP PE=1 SV=3	81.7	3	2	2	3.185	2	364018	357318	0.981593	0.981593
A8K964	Pinin OS=Homo sapiens OX=9606 PE=2 SV=1	81.5	12	7	7	20.202	16	7.55842e+06	7403383	0.979488	0.979488
A0A1B0GVI3	Keratin, type I cytoskeletal 10 OS=Homo sapiens OX=9606 GN=KRT10 PE=1 SV=2	63.3	32	22	18	68.09	63	7.77394e+07	7.58001e+07	0.975054	0.975054
H7C2W9	60S ribosomal protein L31 (Fragment) OS=Homo sapiens OX=9606 GN=RPL31 PE=1 SV=1	12.8	51	6	6	16.852	14	5.41268e+07	5.27619e+07	0.974784	0.974784
Q5VWQ0	Lysine-specific demethylase 9 OS=Homo sapiens OX=9606 GN=RSBN1 PE=1 SV=2	90	1	1	1	1.565	1	175341	170747	0.973802	0.973802
A0A024RCU9	SFRS protein kinase 1, isoform CRA_e OS=Homo sapiens OX=9606 GN=SRPK1 PE=4 SV=1	61.9	9	5	3	8.299	5	1.75335e+06	1.70481e+06	0.972313	0.972313
Q59G24	Activated RNA polymerase II transcriptional coactivator p15 (Fragment) OS=Homo sapiens OX=9606 PE=2 SV=1	15.1	25	3	3	6.061	5	777814	756210	0.972224	0.972224
E9PHV5	Protein ITPRID2 OS=Homo sapiens OX=9606 GN=ITPRID2 PE=1 SV=1	136.1	9	11	11	24.943	12	218576	212346	0.971497	0.971497
Q6PJJ2	RRP1 protein (Fragment) OS=Homo sapiens OX=9606 GN=RRP1 PE=2 SV=2	52.7	3	1	1	1.946	1	504773	489687	0.970114	0.970114
Q96GC5	39S ribosomal protein L48, mitochondrial OS=Homo sapiens OX=9606 GN=MRPL48 PE=1 SV=2	23.9	6	1	1	1.255	1	107349	104017	0.968964	0.968964
F5GY37	Prohibitin OS=Homo sapiens OX=9606 GN=PHB2 PE=1 SV=1	29.7	17	4	4	9.886	4	1.05708e+06	1.02059e+06	0.965479	0.965479
Q99848	Probable rRNA-processing protein EBP2 OS=Homo sapiens OX=9606 GN=EBNA1BP2 PE=1 SV=2	34.8	21	7	7	14.593	11	3.69773e+06	3.56808e+06	0.964938	0.964938
U3KPZ7	RNA-binding protein 27 OS=Homo sapiens OX=9606 PE=1 SV=1	114.5	3	3	3	5.558	4	641254	615937	0.960519	0.960519
A0A804HL40	Leucine-rich PPR motif-containing protein, mitochondrial OS=Homo sapiens OX=9606 GN=LRPPRC PE=1 SV=1	157.7	1	1	1	1.535	2	65742.9	63105.7	0.959886	0.959886
B2R4V2	cDNA, FLJ92227, highly similar to Homo sapiens ribosomal protein L36a-like (RPL36AL), mRNA OS=Homo sapiens OX=9606 PE=2 SV=1	12.5	26	5	2	14.995	15	1.11703e+07	1.0698e+07	0.957721	0.957721
Q9NPD3	Exosome complex component RRP41 OS=Homo sapiens OX=9606 GN=EXOSC4 PE=1 SV=3	26.4	4	1	1	3.381	2	253319	241086	0.951707	0.951707
Q9Y295	Developmentally-regulated GTP-binding protein 1 OS=Homo sapiens OX=9606 GN=DRG1 PE=1 SV=1	40.5	4	1	1	2.394	2	117074	110895	0.947221	0.947221
Q13151	Heterogeneous nuclear ribonucleoprotein A0 OS=Homo sapiens OX=9606 GN=HNRNPA0 PE=1 SV=1	30.8	20	5	4	13.374	8	9.52029e+06	9.01263e+06	0.946676	0.946676
A0A2R8Y7Z0	Catenin beta-1 OS=Homo sapiens OX=9606 GN=CTNNB1 PE=1 SV=1	85.3	2	2	2	3.293	2	222760	209294	0.939551	0.939551
A0A0B4J1V8	HCG2039996 OS=Homo sapiens OX=9606 GN=PPAN-P2RY11 PE=3 SV=1	87.9	6	5	5	9.208	6	2.88138e+06	2.68324e+06	0.931236	0.931236
Q14573	Inositol 1,4,5-trisphosphate receptor type 3 OS=Homo sapiens OX=9606 GN=ITPR3 PE=1 SV=2	303.9	3	8	8	14.235	8	168760	157085	0.930821	0.930821
P21741	Midkine OS=Homo sapiens OX=9606 GN=MDK PE=1 SV=1	15.6	7	1	1	2.169	3	586478	543599	0.926887	0.926887
A0A024RCT9	High mobility group AT-hook 1, isoform CRA_b OS=Homo sapiens OX=9606 GN=HMGA1 PE=3 SV=1	34.3	5	1	1	2.55	3	924608	855261	0.924999	0.924999
Q6PI41	AURKAIP1 protein (Fragment) OS=Homo sapiens OX=9606 GN=AURKAIP1 PE=2 SV=1	18.6	6	1	1	1.611	1	405801	375055	0.924234	0.924234
D6RBZ0	Heterogeneous nuclear ribonucleoprotein A/B OS=Homo sapiens OX=9606 GN=HNRNPAB PE=1 SV=1	35.7	11	3	2	12.34	12	1.1747e+06	1.08061e+06	0.919898	0.919898
Q92979	Ribosomal RNA small subunit methyltransferase NEP1 OS=Homo sapiens OX=9606 GN=EMG1 PE=1 SV=4	26.7	4	1	1	1.255	1	300367	276278	0.919802	0.919802
Q6P151	SNW domain-containing protein 1 (Fragment) OS=Homo sapiens OX=9606 GN=SNW1 PE=2 SV=1	36	3	1	1	2.644	1	117520	108077	0.919649	0.919649
A0A384N6C7	Epididymis secretory sperm binding protein OS=Homo sapiens OX=9606 PE=2 SV=1	64	16	7	7	20.751	12	8.67992e+06	7.97504e+06	0.918792	0.918792
V9HWC6	Peptidyl-prolyl cis-trans isomerase OS=Homo sapiens OX=9606 GN=HEL-S-39 PE=2 SV=1	22.7	10	2	2	4.525	2	316797	290692	0.917598	0.917598
H0Y8G5	Heterogeneous nuclear ribonucleoprotein D0 (Fragment) OS=Homo sapiens OX=9606 GN=HNRNPD PE=1 SV=8	29.6	15	4	2	10.314	12	3.66158e+06	3.35262e+06	0.91562	0.91562
F5H5D3	Tubulin alpha chain OS=Homo sapiens OX=9606 GN=TUBA1C PE=1 SV=1	57.7	22	10	10	28.216	20	2.25684e+07	2.06116e+07	0.913293	0.913293
P50238	Cysteine-rich protein 1 OS=Homo sapiens OX=9606 GN=CRIP1 PE=1 SV=3	8.5	9	1	1	1.506	1	2.65514e+06	2.42091e+06	0.911785	0.911785
P49411	Elongation factor Tu, mitochondrial OS=Homo sapiens OX=9606 GN=TUFM PE=1 SV=3	49.8	18	7	7	20.486	10	5.24609e+06	4.78147e+06	0.911435	0.911435
Q9UDT6	CAP-Gly domain-containing linker protein 2 OS=Homo sapiens OX=9606 GN=CLIP2 PE=1 SV=1	115.8	3	3	3	6.185	3	2.14934e+06	1.95437e+06	0.909287	0.909287
Q4VB24	Histone cluster 1, H1e OS=Homo sapiens OX=9606 GN=HIST1H1E PE=2 SV=1	21.9	33	10	2	36.203	22	5.35228e+07	4.84731e+07	0.905654	0.905654
E9PCY7	Heterogeneous nuclear ribonucleoprotein H OS=Homo sapiens OX=9606 GN=HNRNPH1 PE=1 SV=1	47.1	23	8	6	26.898	16	1.86463e+07	1.67738e+07	0.899576	0.899576
B4DMS5	KRR-R motif-containing protein 1 OS=Homo sapiens OX=9606 PE=2 SV=1	20.2	11	2	2	3.95	4	1.14606e+06	1.02399e+06	0.89349	0.89349
F8W7C6	60S ribosomal protein L10 OS=Homo sapiens OX=9606 GN=RPL10 PE=1 SV=2	18.6	38	6	6	26.867	21	2.99185e+07	2.66021e+07	0.889152	0.889152
C9J8R7	GTP-binding protein 10 (Fragment) OS=Homo sapiens OX=9606 GN=GTPBP10 PE=1 SV=1	22.5	18	3	3	5.424	3	118564	105138	0.886759	0.886759
P49207	60S ribosomal protein L34 OS=Homo sapiens OX=9606 GN=RPL34 PE=1 SV=3	13.3	37	6	6	15.658	16	6.27733e+07	5.5503e+07	0.884182	0.884182
P18077	60S ribosomal protein L35a OS=Homo sapiens OX=9606 GN=RPL35A PE=1 SV=2	12.5	25	3	3	13.332	11	5.81503e+07	51215380	0.880742	0.880742
I3L443	rRNA methyltransferase 3, mitochondrial (Fragment) OS=Homo sapiens OX=9606 GN=MRM3 PE=1 SV=1	19.7	6	1	1	1.946	1	274042	239670	0.874575	0.874575
P05109	Protein S100-A8 OS=Homo sapiens OX=9606 GN=S100A8 PE=1 SV=1	10.8	24	2	2	3.217	3	480452	417071	0.868082	0.868082
A0A024R326	60S ribosomal protein L29 OS=Homo sapiens OX=9606 GN=RPL29 PE=1 SV=1	17.5	15	2	2	10.603	8	2.12684e+07	1.84366e+07	0.866857	0.866857
Q92522	Histone H1.10 OS=Homo sapiens OX=9606 GN=H1-10 PE=1 SV=1	22.5	22	5	5	16.645	10	4.28479e+06	3.67048e+06	0.856632	0.856632
Q96HS1	Serine/threonine-protein phosphatase PGAM5, mitochondrial OS=Homo sapiens OX=9606 GN=PGAM5 PE=1 SV=2	32	11	3	3	6.969	8	4.4533e+06	3.80062e+06	0.853439	0.853439
Q15717	ELAV-like protein 1 OS=Homo sapiens OX=9606 GN=ELAVL1 PE=1 SV=2	36.1	6	2	2	4.517	2	939107	801149	0.853097	0.853097
P62913	60S ribosomal protein L11 OS=Homo sapiens OX=9606 GN=RPL11 PE=1 SV=2	20.2	32	6	6	18.527	13	5.19191e+07	4.40911e+07	0.849226	0.849226
H0Y9X1	Translation machinery-associated protein 16 (Fragment) OS=Homo sapiens OX=9606 GN=TMA16 PE=1 SV=1	27.7	12	3	3	5.225	6	1.44483e+06	1.22181e+06	0.845643	0.845643
A0A5C2GGK1	IGL c559_light_IGLV1-47_IGLJ1 (Fragment) OS=Homo sapiens OX=9606 PE=2 SV=1	11.7	13	1	1	2.43	2	896298	757690	0.845355	0.845355
P06493	Cyclin-dependent kinase 1 OS=Homo sapiens OX=9606 GN=CDK1 PE=1 SV=3	34.1	6	2	1	3.609	3	234195	197605	0.843764	0.843764
Q15050	Ribosome biogenesis regulatory protein homolog OS=Homo sapiens OX=9606 GN=RRS1 PE=1 SV=2	41.2	8	3	3	5.68	5	1.75474e+06	1.47953e+06	0.843163	0.843163
P61513	60S ribosomal protein L37a OS=Homo sapiens OX=9606 GN=RPL37A PE=1 SV=2	10.3	39	5	5	10.237	7	1.35487e+07	1.13961e+07	0.841125	0.841125
B4DJI1	L-lactate dehydrogenase OS=Homo sapiens OX=9606 PE=2 SV=1	33.6	13	4	4	9.473	7	1.13764e+06	954707	0.839198	0.839198
B4DHR3	cDNA FLJ57725 OS=Homo sapiens OX=9606 PE=2 SV=1	17.2	4	1	1	1.506	2	2.25697e+07	18889612	0.836945	0.836945
B2R5Y4	cDNA, FLJ92684, highly similar to Homo sapiens IK cytokine, down-regulator of HLA II (IK), mRNA OS=Homo sapiens OX=9606 PE=2 SV=1	65.6	1	1	1	1.412	1	129939	108722	0.836722	0.836722
P61254	60S ribosomal protein L26 OS=Homo sapiens OX=9606 GN=RPL26 PE=1 SV=1	17.2	32	6	6	17.317	18	6.63664e+07	5.53585e+07	0.834134	0.834134
P62829	60S ribosomal protein L23 OS=Homo sapiens OX=9606 GN=RPL23 PE=1 SV=1	14.9	44	5	5	19.65	17	1.81128e+07	1.50359e+07	0.830125	0.830125
Q14331	Protein FRG1 OS=Homo sapiens OX=9606 GN=FRG1 PE=1 SV=1	29.2	9	2	2	3.198	3	347937	288128	0.828104	0.828104
Q01469	Fatty acid-binding protein 5 OS=Homo sapiens OX=9606 GN=FABP5 PE=1 SV=3	15.2	13	2	2	3.313	5	624269	515826	0.826288	0.826288
A0A8C8KBL6	Integrin alpha-6 OS=Homo sapiens OX=9606 GN=ITGA6 PE=1 SV=1	117.7	1	1	1	1.544	2	1.57291e+06	1.29858e+06	0.825592	0.825592
A8K4T9	cDNA FLJ77421, highly similar to Homo sapiens autoantigen p542 mRNA OS=Homo sapiens OX=9606 PE=2 SV=1	30.4	3	1	1	1.477	1	385415	317285	0.823229	0.823229
Q6P1L8	39S ribosomal protein L14, mitochondrial OS=Homo sapiens OX=9606 GN=MRPL14 PE=1 SV=1	15.9	10	1	1	1.566	1	266903	217278	0.814071	0.814071
P29803	Pyruvate dehydrogenase E1 component subunit alpha, testis-specific form, mitochondrial OS=Homo sapiens OX=9606 GN=PDHA2 PE=1 SV=1	42.9	5	2	1	7.685	4	205823	166133	0.807167	0.807167
B2R8F3	cDNA, FLJ93871, highly similar to Homo sapiens melanoma antigen, family B, 2 (MAGEB2), mRNA OS=Homo sapiens OX=9606 PE=2 SV=1	35.2	16	5	5	17.807	11	1.09115e+07	8.74205e+06	0.801176	0.801176
Q13243	Serine/arginine-rich splicing factor 5 OS=Homo sapiens OX=9606 GN=SRSF5 PE=1 SV=1	31.2	28	8	7	23.966	19	1.64954e+07	1.31989e+07	0.800159	0.800159
H6VRF8	Keratin, type II cytoskeletal 1 OS=Homo sapiens OX=9606 GN=KRT1 PE=3 SV=1	66	46	34	27	131.517	117	3.06826e+08	2.45252e+08	0.79932	0.79932
A0A5C2FV84	IGL c682_light_IGKV4-1_IGKJ2 (Fragment) OS=Homo sapiens OX=9606 PE=2 SV=1	12.4	6	1	1	1.795	2	1.35087e+06	1.07779e+06	0.797848	0.797848
Q9NX58	Cell growth-regulating nucleolar protein OS=Homo sapiens OX=9606 GN=LYAR PE=1 SV=3	43.6	23	7	7	16.397	9	4.70052e+06	3.73038e+06	0.793611	0.793611
Q6N096	Uncharacterized protein DKFZp686I15196 OS=Homo sapiens OX=9606 GN=DKFZp686I15196 PE=2 SV=1	50.9	3	2	2	5.887	8	8.81031e+08	6.98874e+08	0.793245	0.793245
Q5T3I0	G patch domain-containing protein 4 OS=Homo sapiens OX=9606 GN=GPATCH4 PE=1 SV=2	50.4	6	3	3	5.284	3	1.60512e+06	1.27119e+06	0.791961	0.791961
B2R5U1	Staphylococcal nuclease domain-containing protein OS=Homo sapiens OX=9606 PE=2 SV=1	99.6	5	4	4	9.279	4	2.38523e+06	1880248	0.788289	0.788289
P13647	Keratin, type II cytoskeletal 5 OS=Homo sapiens OX=9606 GN=KRT5 PE=1 SV=3	62.3	34	23	13	61.974	61	1.4843e+07	1.16289e+07	0.783463	0.783463
A0A7P0T8D4	Sorting nexin OS=Homo sapiens OX=9606 GN=SNX9 PE=1 SV=1	66	9	5	5	10.84	6	939999	735331	0.782267	0.782267
Q5D862	Filaggrin-2 OS=Homo sapiens OX=9606 GN=FLG2 PE=1 SV=1	247.9	1	2	2	4.465	2	541908	420174	0.775361	0.775361
Q8IVM0	Coiled-coil domain-containing protein 50 OS=Homo sapiens OX=9606 GN=CCDC50 PE=1 SV=1	35.8	4	1	1	3.053	3	339615	263194	0.774978	0.774978
P22626	Heterogeneous nuclear ribonucleoproteins A2/B1 OS=Homo sapiens OX=9606 GN=HNRNPA2B1 PE=1 SV=2	37.4	26	10	9	31.139	24	2.86818e+07	2.21706e+07	0.772985	0.772985
P31946	14-3-3 protein beta/alpha OS=Homo sapiens OX=9606 GN=YWHAB PE=1 SV=3	28.1	18	5	1	8.79	6	433324	330007	0.76157	0.76157
Q96T67	TOB3 OS=Homo sapiens OX=9606 PE=2 SV=1	65.1	7	5	5	9.754	10	2.47022e+06	1.88097e+06	0.761461	0.761461
B2R8Z8	cDNA, FLJ94136, highly similar to Homo sapiens synaptotagmin binding, cytoplasmic RNA interacting protein (SYNCRIP), mRNA OS=Homo sapiens OX=9606 PE=2 SV=1	69.6	20	14	8	39.787	33	8.43268e+07	6.40467e+07	0.759507	0.759507
B4DZC3	5'-3' exoribonuclease OS=Homo sapiens OX=9606 PE=2 SV=1	102.4	5	3	3	7.679	3	1.12051e+06	850775	0.759277	0.759277
J3KRX5	60S ribosomal protein L17 (Fragment) OS=Homo sapiens OX=9606 GN=RPL17 PE=1 SV=1	20.2	29	7	7	21.534	15	9.11835e+07	6.91903e+07	0.758802	0.758802
C9JZR2	Catenin delta-1 OS=Homo sapiens OX=9606 GN=CTNND1 PE=1 SV=2	104.8	2	2	2	3.077	2	129460	98169.9	0.758306	0.758306
B2R4P2	cDNA, FLJ92164, highly similar to Homo sapiens peroxiredoxin 1 (PRDX1), mRNA OS=Homo sapiens OX=9606 PE=2 SV=1	22.2	9	2	2	2.931	3	644043	486190	0.754903	0.754903
B4DX42	Splicing factor 1 OS=Homo sapiens OX=9606 PE=2 SV=1	46.4	8	3	3	6.648	5	1.05359e+06	791351	0.751101	0.751101
E4W6B6	60S ribosomal protein L27 (Fragment) OS=Homo sapiens OX=9606 GN=RPL27 PE=2 SV=1	14.2	45	5	5	20.197	15	4.11089e+07	3.0617e+07	0.744778	0.744778
Q14244	Ensconsin OS=Homo sapiens OX=9606 GN=MAP7 PE=1 SV=1	84	1	1	1	3.29	1	179953	133358	0.741074	0.741074
P19474	E3 ubiquitin-protein ligase TRIM21 OS=Homo sapiens OX=9606 GN=TRIM21 PE=1 SV=1	54.1	28	13	13	40.386	34	3.07662e+07	2.2701e+07	0.737855	0.737855
Q5BKZ1	DBIRD complex subunit ZNF326 OS=Homo sapiens OX=9606 GN=ZNF326 PE=1 SV=2	65.6	6	3	3	5.45	4	536826	395326	0.736414	0.736414
A0A8I5KWU3	La ribonucleoprotein domain family, member 1, isoform CRA_a OS=Homo sapiens OX=9606 GN=LARP1 PE=1 SV=1	102.4	4	3	3	8.897	4	1.56581e+06	1.15149e+06	0.735391	0.735391
A4ZU86	Nucleophosmin OS=Homo sapiens OX=9606 GN=NPM1 PE=2 SV=1	30	14	4	4	12.467	11	1.98394e+07	1.45566e+07	0.733722	0.733722
R9WQY1	Fragile X mental retardation 1 OS=Homo sapiens OX=9606 GN=FMR1 PE=2 SV=1	63.9	7	3	1	6.044	3	194199	142346	0.73299	0.73299
A0A087WWG9	E3 ubiquitin-protein ligase UHRF1 (Fragment) OS=Homo sapiens OX=9606 GN=UHRF1 PE=1 SV=1	55	2	1	1	1.574	1	128337	93317.2	0.727128	0.727128
J3QQM1	26S proteasome regulatory subunit 8 (Fragment) OS=Homo sapiens OX=9606 GN=PSMC5 PE=1 SV=1	29.3	10	2	2	2.7	3	237090	170109	0.717485	0.717485
Q07666	KH domain-containing, RNA-binding, signal transduction-associated protein 1 OS=Homo sapiens OX=9606 GN=KHDRBS1 PE=1 SV=1	48.2	28	12	11	56.788	44	2.91466e+08	2.07658e+08	0.712461	0.712461
B2RBS8	cDNA, FLJ95666, highly similar to Homo sapiens albumin (ALB), mRNA OS=Homo sapiens OX=9606 PE=2 SV=1	69.3	8	6	6	16.388	12	9.95689e+06	7.06238e+06	0.709296	0.709296
Q86WA8	Lon protease homolog 2, peroxisomal OS=Homo sapiens OX=9606 GN=LONP2 PE=1 SV=1	94.6	2	1	1	1.749	1	231186	163468	0.707086	0.707086
O43823	A-kinase anchor protein 8 OS=Homo sapiens OX=9606 GN=AKAP8 PE=1 SV=1	76.1	3	2	2	5.295	3	1.3659e+06	965548	0.706897	0.706897
P52597	Heterogeneous nuclear ribonucleoprotein F OS=Homo sapiens OX=9606 GN=HNRNPF PE=1 SV=3	45.6	15	6	5	21.009	16	8.03274e+06	5.67723e+06	0.706761	0.706761
P37108	Signal recognition particle 14 kDa protein OS=Homo sapiens OX=9606 GN=SRP14 PE=1 SV=2	14.6	15	3	3	6.441	7	4.88955e+06	3.45453e+06	0.706513	0.706513
P81605	Dermcidin OS=Homo sapiens OX=9606 GN=DCD PE=1 SV=2	11.3	26	3	3	7.85	6	5.5767e+06	3.9331e+06	0.705274	0.705274
Q63HR1	Uncharacterized protein DKFZp686P17171 OS=Homo sapiens OX=9606 GN=DKFZp686P17171 PE=2 SV=1	42.4	25	8	8	29.208	19	2.92607e+07	2.04111e+07	0.697559	0.697559
F8WJN3	Cleavage and polyadenylation specificity factor subunit 6 OS=Homo sapiens OX=9606 GN=CPSF6 PE=1 SV=1	52.2	8	3	3	6.367	3	1.99813e+06	1.39052e+06	0.69591	0.69591
O75477	Erlin-1 OS=Homo sapiens OX=9606 GN=ERLIN1 PE=1 SV=2	39.1	5	2	2	3.829	3	592259	408985	0.690552	0.690552
B5MCF9	Pescadillo homolog OS=Homo sapiens OX=9606 GN=PES1 PE=1 SV=1	66	7	4	4	8.694	6	1.28073e+06	878125	0.685643	0.685643
A0A8V8TLV3	SWI/SNF-related matrix-associated actin-dependent regulator of chromatin subfamily D member 2 OS=Homo sapiens OX=9606 GN=SMARCD2 PE=4 SV=1	55.3	15	7	7	14.706	7	35115.2	24066	0.685343	0.685343
Q14247	Src substrate cortactin OS=Homo sapiens OX=9606 GN=CTTN PE=1 SV=2	61.5	9	4	4	5.933	5	698341	472305	0.676325	0.676325
P35908	Keratin, type II cytoskeletal 2 epidermal OS=Homo sapiens OX=9606 GN=KRT2 PE=1 SV=2	65.4	46	29	20	95.354	79	6.49684e+07	4.38792e+07	0.675393	0.675393
E9PP73	Coatomer subunit beta (Fragment) OS=Homo sapiens OX=9606 GN=COPB1 PE=1 SV=8	55.4	2	1	1	1.844	1	101701	68467.3	0.673223	0.673223
Q8TBR3	Fusion (Involved in t(1216) in malignant liposarcoma) OS=Homo sapiens OX=9606 GN=FUS PE=2 SV=1	53.4	13	7	5	27.465	16	3.02367e+07	2.03303e+07	0.67237	0.67237
O00422	Histone deacetylase complex subunit SAP18 OS=Homo sapiens OX=9606 GN=SAP18 PE=1 SV=1	17.6	10	2	2	3.5	3	2.33367e+06	1.56354e+06	0.669991	0.669991
Q53F48	Heterogeneous nuclear ribonucleoprotein H3 isoform a variant (Fragment) OS=Homo sapiens OX=9606 PE=2 SV=1	36.9	16	5	4	21.607	11	1.54615e+07	10287879	0.665386	0.665386
Q58F28	PPP1R10 protein (Fragment) OS=Homo sapiens OX=9606 GN=PPP1R10 PE=2 SV=1	34.7	6	2	2	3.779	3	926607	608573	0.656776	0.656776
A0A8V8TQK1	Clathrin heavy chain 1 OS=Homo sapiens OX=9606 GN=CLTC PE=4 SV=1	188.8	12	17	17	45.527	18	1.61202e+06	1.05337e+06	0.653446	0.653446
O75525	KH domain-containing, RNA-binding, signal transduction-associated protein 3 OS=Homo sapiens OX=9606 GN=KHDRBS3 PE=1 SV=1	38.8	8	3	2	9.256	7	1.61744e+06	1.03325e+06	0.638818	0.638818
B5BTZ8	Small nuclear ribonucleoprotein polypeptide B'' OS=Homo sapiens OX=9606 GN=SNRPB2 PE=2 SV=1	25.4	5	1	1	3.892	3	975713	618677	0.634077	0.634077
Q5TEC6	Histone H3-7 OS=Homo sapiens OX=9606 GN=H3-7 PE=1 SV=1	15.4	13	2	1	3.914	2	419087	264106	0.630193	0.630193
Q15182	Small nuclear ribonucleoprotein-associated protein OS=Homo sapiens OX=9606 GN=SNRPB PE=2 SV=1	29.7	5	2	2	3.775	6	2.46776e+06	1.53404e+06	0.621633	0.621633
Q15459	Splicing factor 3A subunit 1 OS=Homo sapiens OX=9606 GN=SF3A1 PE=1 SV=1	88.8	2	2	2	2.85	2	540439	334204	0.618393	0.618393
O15318	DNA-directed RNA polymerase III subunit RPC7 OS=Homo sapiens OX=9606 GN=POLR3G PE=1 SV=2	25.9	3	1	1	1.276	1	952181	585275	0.614668	0.614668
B4DTA2	cDNA FLJ60148, highly similar to Homo sapiens heterogeneous nuclear ribonucleoprotein D-like (HNRPDL), transcript variant 2, mRNA OS=Homo sapiens OX=9606 PE=2 SV=1	30.2	15	4	2	9.872	11	728837	447702	0.614269	0.614269
B3KY97	cDNA FLJ16235 fis, clone FEBRA2028516 OS=Homo sapiens OX=9606 PE=2 SV=1	113	2	2	2	3.387	2	501832	307308	0.612372	0.612372
B4DM74	60S ribosomal protein L18a OS=Homo sapiens OX=9606 PE=2 SV=1	18.1	40	6	6	21.204	15	1.44977e+08	8.71912e+07	0.601412	0.601412
A0A5C2G8J2	IGL c3955_light_IGLV1-47_IGLJ3 (Fragment) OS=Homo sapiens OX=9606 PE=2 SV=1	11.6	13	1	1	1.955	1	765550	449687	0.587404	0.587404
Q02978	Mitochondrial 2-oxoglutarate/malate carrier protein OS=Homo sapiens OX=9606 GN=SLC25A11 PE=1 SV=3	34	5	1	1	4.28	2	312289	182870	0.585578	0.585578
P55081	Microfibrillar-associated protein 1 OS=Homo sapiens OX=9606 GN=MFAP1 PE=1 SV=2	51.9	5	2	2	4.923	4	1.03022e+06	601539	0.583893	0.583893
H3BND9	Poly(rC)-binding protein 2 (Fragment) OS=Homo sapiens OX=9606 GN=PCBP2 PE=1 SV=1	12.2	9	1	1	1.447	3	1.82849e+06	1.06666e+06	0.583357	0.583357
Q09028	Histone-binding protein RBBP4 OS=Homo sapiens OX=9606 GN=RBBP4 PE=1 SV=3	47.6	10	4	4	8.871	4	1.14917e+06	666161	0.579688	0.579688
P35527	Keratin, type I cytoskeletal 9 OS=Homo sapiens OX=9606 GN=KRT9 PE=1 SV=3	62	34	20	19	76.904	61	1.28179e+08	7.33856e+07	0.572526	0.572526
H0YHX9	Nascent polypeptide-associated complex subunit alpha OS=Homo sapiens OX=9606 GN=NACA PE=1 SV=2	25.3	21	4	4	14.324	11	5.15173e+06	2.93806e+06	0.570304	0.570304
P02533	Keratin, type I cytoskeletal 14 OS=Homo sapiens OX=9606 GN=KRT14 PE=1 SV=4	51.5	34	17	3	47.827	50	8.84588e+06	5.04418e+06	0.57023	0.57023
Q9Y224	RNA transcription, translation and transport factor protein OS=Homo sapiens OX=9606 GN=RTRAF PE=1 SV=1	28.1	4	1	1	1.606	2	253355	142531	0.562572	0.562572
P16104	Histone H2AX OS=Homo sapiens OX=9606 GN=H2AX PE=1 SV=2	15.1	12	2	1	5.972	5	5.18447e+07	28973633	0.558854	0.558854
Q92804	TATA-binding protein-associated factor 2N OS=Homo sapiens OX=9606 GN=TAF15 PE=1 SV=1	61.8	21	7	5	15.154	17	7.33665e+07	4.05399e+07	0.552567	0.552567
Q6UN15	Pre-mRNA 3'-end-processing factor FIP1 OS=Homo sapiens OX=9606 GN=FIP1L1 PE=1 SV=1	66.5	8	4	4	10.469	8	2.06465e+06	1.12371e+06	0.544263	0.544263
P08559	Pyruvate dehydrogenase E1 component subunit alpha, somatic form, mitochondrial OS=Homo sapiens OX=9606 GN=PDHA1 PE=1 SV=3	43.3	28	12	11	39.575	21	1.08855e+06	576588	0.529687	0.529687
Q8ND56	Protein LSM14 homolog A OS=Homo sapiens OX=9606 GN=LSM14A PE=1 SV=3	50.5	4	2	2	4.875	3	1.36458e+06	715777	0.524539	0.524539
H3BUI9	Cytochrome b-c1 complex subunit 2, mitochondrial OS=Homo sapiens OX=9606 GN=UQCRC2 PE=1 SV=1	14.2	6	1	1	1.657	1	380915	199403	0.523484	0.523484
A0A024QZ33	Nuclear speckle splicing regulatory protein 1 OS=Homo sapiens OX=9606 GN=NSRP1 PE=1 SV=1	60.4	7	3	3	8.821	8	1.00495e+06	519186	0.516631	0.516631
F8VW96	Cysteine and glycine-rich protein 2 OS=Homo sapiens OX=9606 GN=CSRP2 PE=1 SV=1	26.7	4	1	1	3.04	2	295861	148812	0.502981	0.502981
A0A0S2Z4Z6	Serine/arginine repetitive matrix 1 isoform 2 (Fragment) OS=Homo sapiens OX=9606 GN=SRRM1 PE=1 SV=1	103.9	11	7	7	28.959	16	1.71483e+07	8.58358e+06	0.500549	0.500549
J3QR07	YTH domain-containing protein 1 OS=Homo sapiens OX=9606 GN=YTHDC1 PE=1 SV=1	85.5	7	5	5	8.824	7	7.77392e+06	3.80928e+06	0.490008	0.490008
P50402	Emerin OS=Homo sapiens OX=9606 GN=EMD PE=1 SV=1	29	4	1	1	2.876	1	590294	285005	0.482819	0.482819
Q08188	Protein-glutamine gamma-glutamyltransferase E OS=Homo sapiens OX=9606 GN=TGM3 PE=1 SV=4	76.6	1	1	1	1.481	3	447032	211839	0.473879	0.473879
Q9NUL7	Probable ATP-dependent RNA helicase DDX28 OS=Homo sapiens OX=9606 GN=DDX28 PE=1 SV=2	59.5	2	1	1	1.554	2	174427	82309.4	0.471883	0.471883
A0A7P0TBE2	Acetyltransferase component of pyruvate dehydrogenase complex OS=Homo sapiens OX=9606 GN=DLAT PE=1 SV=1	68.8	20	13	13	38.588	15	3.76757e+06	1.77612e+06	0.471424	0.471424
Q14444	Caprin-1 OS=Homo sapiens OX=9606 GN=CAPRIN1 PE=1 SV=2	78.3	2	1	1	1.865	2	738303	346961	0.469943	0.469943
O00330	Pyruvate dehydrogenase protein X component, mitochondrial OS=Homo sapiens OX=9606 GN=PDHX PE=1 SV=3	54.1	16	7	7	16.484	7	440884	204171	0.463095	0.463095
A8K644	Splicing factor, arginine/serine-rich 4, isoform CRA_b OS=Homo sapiens OX=9606 GN=SFRS4 PE=2 SV=1	56.7	16	8	3	26.277	21	2.4601e+06	1.1367e+06	0.462053	0.462053
A8K946	mRNA cap guanine-N7 methyltransferase OS=Homo sapiens OX=9606 PE=2 SV=1	57.7	15	8	8	19.532	18	6.19552e+06	2.62302e+06	0.423374	0.423374
Q8N9N2	Activating signal cointegrator 1 complex subunit 1 OS=Homo sapiens OX=9606 GN=ASCC1 PE=1 SV=1	45.5	5	2	2	3.66	2	1.04992e+06	418360	0.398469	0.398469
H0Y488	AT-rich interactive domain-containing protein 1A OS=Homo sapiens OX=9606 GN=ARID1A PE=1 SV=2	205.7	3	5	5	8.127	5	72082.5	28293.9	0.392521	0.392521
A0A890VXV0	Light chain variable region (Fragment) OS=Homo sapiens OX=9606 PE=2 SV=1	12.4	6	1	1	1.415	1	2.25698e+07	8625235	0.382158	0.382158
H0YGP9	Arginine/serine-rich coiled-coil protein 2 (Fragment) OS=Homo sapiens OX=9606 GN=RSRC2 PE=1 SV=1	21.7	13	2	2	5.565	4	585284	221711	0.378809	0.378809
A0A6Q8PF43	Heat shock protein beta-1 OS=Homo sapiens OX=9606 GN=HSPB1 PE=1 SV=1	15.9	7	1	1	1.803	1	709672	257377	0.36267	0.36267
B2R853	cDNA, FLJ93744, highly similar to Homo sapiens keratin 6E (KRT6E), mRNA OS=Homo sapiens OX=9606 PE=2 SV=1	60	33	22	0	62.383	54	7.56004e+06	2.62424e+06	0.34712	0.34712
A0A0B4J259	Lysozyme C OS=Homo sapiens OX=9606 GN=LYZ PE=1 SV=1	15.3	12	2	2	3.359	2	2.81379e+06	909508	0.323232	0.323232
Q6UXN9	WD repeat-containing protein 82 OS=Homo sapiens OX=9606 GN=WDR82 PE=1 SV=1	35.1	4	2	2	2.864	2	1.03143e+06	302167	0.292959	0.292959
P04259	Keratin, type II cytoskeletal 6B OS=Homo sapiens OX=9606 GN=KRT6B PE=1 SV=5	60	32	21	1	60.321	51	395162	112440	0.284542	0.284542
P15924	Desmoplakin OS=Homo sapiens OX=9606 GN=DSP PE=1 SV=3	331.6	4	13	13	27.438	18	6.41335e+06	1.82369e+06	0.284359	0.284359
B4DP93	Major vault protein OS=Homo sapiens OX=9606 PE=2 SV=1	87.5	2	2	2	3.259	4	766131	202996	0.264963	0.264963
Q04695	Keratin, type I cytoskeletal 17 OS=Homo sapiens OX=9606 GN=KRT17 PE=1 SV=2	48.1	18	10	2	26.328	29	447292	118401	0.264706	0.264706
A8K9K6	cDNA FLJ76962, highly similar to Homo sapiens nucleolar protein 5A (56kDa with KKE/D repeat) (NOL5A), mRNA OS=Homo sapiens OX=9606 PE=2 SV=1	65.9	4	2	2	5.207	4	572929	149067	0.260184	0.260184
Q04837	Single-stranded DNA-binding protein, mitochondrial OS=Homo sapiens OX=9606 GN=SSBP1 PE=1 SV=1	17.2	5	1	1	2.243	1	829297	198736	0.239644	0.239644
P02538	Keratin, type II cytoskeletal 6A OS=Homo sapiens OX=9606 GN=KRT6A PE=1 SV=3	60	33	22	1	63.94	55	1.46415e+06	331726	0.226566	0.226566
P08727	Keratin, type I cytoskeletal 19 OS=Homo sapiens OX=9606 GN=KRT19 PE=1 SV=4	44.1	58	26	16	96.763	82	5.84686e+08	1.22758e+08	0.209955	0.209955
A0A8V8TNA1	Calcium/calmodulin-dependent protein kinase type II subunit delta OS=Homo sapiens OX=9606 GN=CAMK2D PE=4 SV=1	57.6	14	7	7	14.058	8	3.37908e+06	707315	0.209322	0.209322
A0A5C2GM18	IG c1021_light_IGKV1-5_IGKJ3 (Fragment) OS=Homo sapiens OX=9606 PE=2 SV=1	11.4	11	1	1	1.796	2	457654	94028.4	0.205457	0.205457
Q59GW5	Tripartite motif-containing 25 variant (Fragment) OS=Homo sapiens OX=9606 PE=2 SV=1	72.2	7	4	4	7.822	5	7.27593e+06	1.49084e+06	0.2049	0.2049
P27708	CAD protein OS=Homo sapiens OX=9606 GN=CAD PE=1 SV=3	242.8	5	10	10	23.036	10	746870	138200	0.185039	0.185039
H0YIB2	Keratin, type II cytoskeletal 8 (Fragment) OS=Homo sapiens OX=9606 GN=KRT8 PE=1 SV=2	4.1	26	1	1	2.258	4	6.31743e+07	11005604	0.17421	0.17421
P05787	Keratin, type II cytoskeletal 8 OS=Homo sapiens OX=9606 GN=KRT8 PE=1 SV=7	53.7	46	29	21	116.224	113	1.21114e+09	1.97922e+08	0.163418	0.163418
P08779	Keratin, type I cytoskeletal 16 OS=Homo sapiens OX=9606 GN=KRT16 PE=1 SV=4	51.2	35	17	6	43.133	46	4.72035e+06	586453	0.124239	0.124239
P05783	Keratin, type I cytoskeletal 18 OS=Homo sapiens OX=9606 GN=KRT18 PE=1 SV=2	48	30	16	14	50.986	50	5.29337e+08	6.20213e+07	0.117168	0.117168
Q86YZ3	Hornerin OS=Homo sapiens OX=9606 GN=HRNR PE=1 SV=2	282.2	9	7	7	18.638	16	4.38247e+06	397257	0.090647	0.090647
A0A5C2FXQ9	IGL c1719_light_IGKV1-27_IGKJ2 (Fragment) OS=Homo sapiens OX=9606 PE=2 SV=1	11.5	15	2	2	4.601	5	8.63808e+06	565476	0.0654632	0.0654632
A0A140VKH3	Testis tissue sperm-binding protein Li 90mP OS=Homo sapiens OX=9606 PE=2 SV=1	71.6	9	5	5	10.287	5	794969	51195.2	0.064399	0.064399
P62318	Small nuclear ribonucleoprotein Sm D3 OS=Homo sapiens OX=9606 GN=SNRPD3 PE=1 SV=1	13.9	15	2	2	9.42	4	1.48838e+08	6869832	0.0461565	0.0461565
A0A7I2YQK5	Inosine-5'-monophosphate dehydrogenase OS=Homo sapiens OX=9606 GN=IMPDH2 PE=1 SV=1	55.5	6	3	3	8.406	4	4.79283e+06	177108	0.0369527	0.0369527
A0A5C2G0Q9	IGL c2831_light_IGKV1D-39_IGKJ4 (Fragment) OS=Homo sapiens OX=9606 PE=2 SV=1	11.6	15	2	2	2.845	3	1.85983e+07	216206	0.011625	0.011625
A0A5C2G440	IGL c3320_light_IGKV1-5_IGKJ1 (Fragment) OS=Homo sapiens OX=9606 PE=2 SV=1	11.9	10	1	1	3.688	2	4.62801e+07	358608	0.00774865	0.00774865
A0A5C2G324	IGL c3314_light_IGKV3-11_IGKJ2 (Fragment) OS=Homo sapiens OX=9606 PE=2 SV=1	11.9	7	1	1	1.678	2	1.91859e+07	143057	0.00745636	0.00745636
A0A5C2FXP4	IGL c1699_light_IGKV1D-13_IGKJ3 (Fragment) OS=Homo sapiens OX=9606 PE=2 SV=1	11.4	7	1	1	2.359	2	1.06579e+08	762267	0.00715215	0.00715215
A0A5C2FWS4	IGL c1548_light_IGLV2-23_IGLJ3 (Fragment) OS=Homo sapiens OX=9606 PE=2 SV=1	11.6	7	1	1	1.26	2	2.15054e+07	117101	0.00544519	0.00544519
